# Supplementary material for: Proteomic insights into survival strategies of Escherichia coli in perchlorate-rich Martian brines
Source: Sci Rep. 2025 Feb 27;15:6988. doi: 10.1038/s41598-025-91562-3 (PMC11865474; doi:10.1038/s41598-025-91562-3)
Supplement: Supplementary file 2 — Supplementary Material 2 [file 41598_2025_91562_MOESM2_ESM.xlsx]

## Sheet: Table S1 - Overview
Supplementary Table S1: Overview of the STRING analysis of proteins involved in solute-specific and shared adaptation mechanisms. Each protein set shown in the Venn diagrams of Figure 3 and Supplementary Figure S3 was analysed using the STRING database (version 11.5). Permalinks to our functional enrichment analysis for upregulated and downregulated protein sets are shown, as well as notes on how…
Venn color	Stress-response	Figure	String permalink upregulated proteins	String permalink downregulated proteins	Notes - Some LC-MS entries were assigned to multiple protein groups. Only a single group was then chosen for the functional enrichment analysis (highlighted in bold). None of those are part of selected protein enrichments.
	NaClO4-specific	3a, 3b	https://version-11-5.string-db.org/cgi/network?networkId=byeJtoqgnq88	https://version-11-5.string-db.org/cgi/network?networkId=brdMqMEfzp2y	Both P0CG19 and P23839 were assigned to yicC in upregulated proteins
	NaClO4 + NaCl	3a	https://version-11-5.string-db.org/cgi/network?networkId=bqdfvAYarrpJ	https://version-11-5.string-db.org/cgi/network?networkId=b8I0eaBiD5oF	Upregulated multiple protein groups: P0CF40;P0CF41;P0CF42;P0CF43;P0CF44;P0CF45
	NaClO4 + glycerol		https://version-11-5.string-db.org/cgi/network?networkId=bsyx4oV3hYEy	https://version-11-5.string-db.org/cgi/network?networkId=btBqos4fzctY	/
	NaClO4 + NaCl + glycerol		https://version-11-5.string-db.org/cgi/network?networkId=bu9XWvDJqHMx	https://version-11-5.string-db.org/cgi/network?networkId=biYXR94KCZX2	Downregulated multiple protein groups: P0CF91;P0CF92;P0CF93
	NaCl-specific	S3	https://version-11-5.string-db.org/cgi/network?networkId=bDcOoNhnqlqm	https://version-11-5.string-db.org/cgi/network?networkId=bbrZK4TrezIO	Upregulated multiple protein groups: P21361;P56614
	Glycerol-specific		https://version-11-5.string-db.org/cgi/network?networkId=br7dvwM6kgQ4	https://version-11-5.string-db.org/cgi/network?networkId=btZl3L9UPGIq	Downregulated multiple protein groups: P0CF40;P0CF41;P0CF42;P0CF43;P0CF44;P0CF45
	NaCl + glycerol		https://version-11-5.string-db.org/cgi/network?networkId=boTkTSv5mckx	https://version-11-5.string-db.org/cgi/network?networkId=b44ASSZqIwcU	Both P09391 and P0ACL0 were assigned to glpG in upregulated proteins Downregulated multiple protein groups: A0A385XJE6;P0CE49;P0CE50;P0CE51;P0CE52;P0CE53;P0CE54;P0CE55;P0CE56;P0CE57;P0CE58

## Sheet: Table S2 - NaClO4-specific
Supplementary Table S2: Detailed summary of the functional enrichments found for NaClO4-specific up- and downregulated proteins with the help of the STRING database (version 11.5).
Color	category	term ID	term description	observed gene count	background gene count	strength	false discovery rate	matching proteins in your network (IDs)	matching proteins in your network (labels)
Upregulated
	GO Process	GO:0006807	Nitrogen compound metabolic process	95	1481	0.26	2.08e-09	511145.b0009,511145.b0030,511145.b0034,511145.b0042,511145.b0091,511145.b0125,511145.b0159,511145.b0168,511145.b0191,511145.b0398,511145.b0509,511145.b0512,511145.b0522,511145.b0529,511145.b0578,511145.b0628,511145.b0630,511145.b0651,511145.b0661,511145.b0677,511145.b0766,511145.b0774,511145.b0781,511145.b0835,511145.b0905,511145.b0918,511145.b0948,511145.b0949,511145.b0955,511145.b0981,511145.b1…	mog,rihC,caiF,fixB,murC,hpt,mtn,map,arfB,sbcD,glxR,allB,purK,folD,nfsB,lipA,lipB,rihA,miaB,nagA,ybhA,bioA,moaA,rimO,ycaO,kdsB,rlmL,uup,ycbZ,etk,ldtC,purB,mnmA,narG,rssA,tdk,ribA,rsmF,purT,dcm,purF,purN,yfiF,rluD,pheA,smpB,mutS,eno,sdaB,recB,ygeX,yqeA,xerD,rdgB,mutY,gss,metC,parC,parE,nudF,hldE,cca,mug,rlmG,ygjP,rsmI,mtgA,arcB,ppiA,yrfG,rlmJ,trmL,dut,pyrE,yicC,mnmG,ppiC,pepQ,polA,yihW,priA,murI,bi…
	GO Process	GO:0046483	Heterocycle metabolic process	70	860	0.36	2.08e-09	511145.b0009,511145.b0030,511145.b0034,511145.b0125,511145.b0159,511145.b0398,511145.b0509,511145.b0512,511145.b0522,511145.b0529,511145.b0628,511145.b0630,511145.b0651,511145.b0661,511145.b0766,511145.b0774,511145.b0781,511145.b0835,511145.b0918,511145.b0948,511145.b0949,511145.b1131,511145.b1133,511145.b1238,511145.b1277,511145.b1835,511145.b1849,511145.b1961,511145.b2312,511145.b2500,511145.b2…	mog,rihC,caiF,hpt,mtn,sbcD,glxR,allB,purK,folD,lipA,lipB,rihA,miaB,ybhA,bioA,moaA,rimO,kdsB,rlmL,uup,purB,mnmA,tdk,ribA,rsmF,purT,dcm,purF,purN,yfiF,rluD,mutS,eno,recB,xerD,rdgB,mutY,parC,parE,nudF,hldE,cca,mug,rlmG,ygjP,rsmI,yrfG,rlmJ,trmL,dut,pyrE,yicC,mnmG,polA,yihW,priA,birA,purD,purH,pgi,zur,acs,epmA,mutL,valS,pepA,rsmC,deoA,deoB
	GO Process	GO:1901360	Organic cyclic compound metabolic process	72	907	0.35	2.08e-09	511145.b0009,511145.b0030,511145.b0034,511145.b0125,511145.b0159,511145.b0398,511145.b0509,511145.b0512,511145.b0522,511145.b0529,511145.b0578,511145.b0628,511145.b0630,511145.b0651,511145.b0661,511145.b0766,511145.b0774,511145.b0781,511145.b0835,511145.b0918,511145.b0948,511145.b0949,511145.b1131,511145.b1133,511145.b1238,511145.b1277,511145.b1835,511145.b1849,511145.b1961,511145.b2312,511145.b2…	mog,rihC,caiF,hpt,mtn,sbcD,glxR,allB,purK,folD,nfsB,lipA,lipB,rihA,miaB,ybhA,bioA,moaA,rimO,kdsB,rlmL,uup,purB,mnmA,tdk,ribA,rsmF,purT,dcm,purF,purN,yfiF,rluD,pheA,mutS,eno,recB,xerD,rdgB,mutY,parC,parE,nudF,hldE,cca,mug,rlmG,ygjP,rsmI,yrfG,rlmJ,trmL,dut,pyrE,yicC,mnmG,polA,yihW,priA,birA,purD,purH,pgi,zur,acs,epmA,mutL,valS,pepA,rsmC,deoA,deoB
	GO Process	GO:0071704	Organic substance metabolic process	109	1942	0.2	1.31e-08	511145.b0009,511145.b0030,511145.b0034,511145.b0042,511145.b0091,511145.b0125,511145.b0159,511145.b0168,511145.b0173,511145.b0191,511145.b0307,511145.b0398,511145.b0509,511145.b0512,511145.b0522,511145.b0529,511145.b0578,511145.b0628,511145.b0630,511145.b0651,511145.b0661,511145.b0677,511145.b0766,511145.b0774,511145.b0781,511145.b0835,511145.b0905,511145.b0918,511145.b0948,511145.b0949,511145.b0…	mog,rihC,caiF,fixB,murC,hpt,mtn,map,dxr,arfB,ykgF,sbcD,glxR,allB,purK,folD,nfsB,lipA,lipB,rihA,miaB,nagA,ybhA,bioA,moaA,rimO,ycaO,kdsB,rlmL,uup,ycbZ,etk,ldtC,purB,mnmA,narG,rssA,tdk,ribA,rsmF,purT,dcm,purF,purN,yfiF,pssA,rluD,pheA,smpB,mutS,eno,sdaB,recB,kduD,ygeX,yqeA,xerD,rdgB,mutY,gss,metC,parC,parE,nudF,hldE,cca,mug,rlmG,ygjP,uxaA,garD,rsmI,mtgA,elbB,arcB,yheT,ppiA,yrfG,pck,rlmJ,trmL,gpsA,dut…
	GO Process	GO:0006139	Nucleobase-containing compound metabolic process	61	742	0.37	2.40e-08	511145.b0030,511145.b0034,511145.b0125,511145.b0159,511145.b0398,511145.b0512,511145.b0522,511145.b0529,511145.b0651,511145.b0661,511145.b0835,511145.b0918,511145.b0948,511145.b0949,511145.b1131,511145.b1133,511145.b1238,511145.b1835,511145.b1849,511145.b1961,511145.b2312,511145.b2500,511145.b2581,511145.b2594,511145.b2733,511145.b2779,511145.b2820,511145.b2894,511145.b2954,511145.b2961,511145.b3…	rihC,caiF,hpt,mtn,sbcD,allB,purK,folD,rihA,miaB,rimO,kdsB,rlmL,uup,purB,mnmA,tdk,rsmF,purT,dcm,purF,purN,yfiF,rluD,mutS,eno,recB,xerD,rdgB,mutY,parC,parE,nudF,hldE,cca,mug,rlmG,ygjP,rsmI,yrfG,rlmJ,trmL,dut,pyrE,yicC,mnmG,polA,yihW,priA,purD,purH,pgi,zur,acs,epmA,mutL,valS,pepA,rsmC,deoA,deoB
	GO Process	GO:0044237	Cellular metabolic process	109	1983	0.19	4.06e-08	511145.b0009,511145.b0030,511145.b0034,511145.b0042,511145.b0091,511145.b0125,511145.b0159,511145.b0168,511145.b0173,511145.b0191,511145.b0307,511145.b0398,511145.b0509,511145.b0512,511145.b0522,511145.b0529,511145.b0578,511145.b0628,511145.b0630,511145.b0651,511145.b0661,511145.b0677,511145.b0766,511145.b0774,511145.b0781,511145.b0835,511145.b0905,511145.b0918,511145.b0948,511145.b0949,511145.b0…	mog,rihC,caiF,fixB,murC,hpt,mtn,map,dxr,arfB,ykgF,sbcD,glxR,allB,purK,folD,nfsB,lipA,lipB,rihA,miaB,nagA,ybhA,bioA,moaA,rimO,ycaO,kdsB,rlmL,uup,etk,ndh,ldtC,purB,mnmA,narG,rssA,tdk,ribA,rsmF,purT,dcm,purF,purN,yfiF,pssA,rluD,pheA,smpB,mutS,eno,sdaB,recB,kduD,ygeX,yqeA,xerD,rdgB,mutY,gss,metC,parC,parE,nudF,hldE,cca,mug,rlmG,ygjP,uxaA,garD,rsmI,mtgA,elbB,arcB,yheT,ppiA,yrfG,rlmJ,trmL,gpsA,dut,pyrE…
	GO Process	GO:0034641	Cellular nitrogen compound metabolic process	72	1012	0.3	6.70e-08	511145.b0030,511145.b0034,511145.b0042,511145.b0125,511145.b0159,511145.b0191,511145.b0398,511145.b0509,511145.b0512,511145.b0522,511145.b0529,511145.b0651,511145.b0661,511145.b0677,511145.b0766,511145.b0774,511145.b0835,511145.b0918,511145.b0948,511145.b0949,511145.b1131,511145.b1133,511145.b1238,511145.b1277,511145.b1835,511145.b1849,511145.b1961,511145.b2312,511145.b2500,511145.b2581,511145.b2…	rihC,caiF,fixB,hpt,mtn,arfB,sbcD,glxR,allB,purK,folD,rihA,miaB,nagA,ybhA,bioA,rimO,kdsB,rlmL,uup,purB,mnmA,tdk,ribA,rsmF,purT,dcm,purF,purN,yfiF,rluD,smpB,mutS,eno,recB,xerD,rdgB,mutY,gss,parC,parE,nudF,hldE,cca,mug,rlmG,ygjP,rsmI,yrfG,rlmJ,trmL,dut,pyrE,yicC,mnmG,pepQ,polA,yihW,priA,birA,purD,purH,pgi,zur,acs,epmA,mutL,valS,pepA,rsmC,deoA,deoB
	GO Process	GO:0008152	Metabolic process	116	2265	0.16	2.56e-07	511145.b0009,511145.b0030,511145.b0034,511145.b0042,511145.b0091,511145.b0125,511145.b0159,511145.b0168,511145.b0173,511145.b0191,511145.b0306,511145.b0307,511145.b0398,511145.b0509,511145.b0512,511145.b0522,511145.b0529,511145.b0578,511145.b0628,511145.b0630,511145.b0651,511145.b0661,511145.b0677,511145.b0766,511145.b0774,511145.b0781,511145.b0835,511145.b0851,511145.b0905,511145.b0918,511145.b0…	mog,rihC,caiF,fixB,murC,hpt,mtn,map,dxr,arfB,ykgE,ykgF,sbcD,glxR,allB,purK,folD,nfsB,lipA,lipB,rihA,miaB,nagA,ybhA,bioA,moaA,rimO,nfsA,ycaO,kdsB,rlmL,uup,ycbZ,etk,ndh,ldtC,purB,mnmA,narG,rssA,tdk,ribA,rsmF,purT,dcm,purF,ucpA,purN,yfiF,pssA,yfiH,rluD,pheA,smpB,mutS,eno,sdaB,recB,kduD,ygeX,yqeA,xerD,rdgB,mutY,gss,metC,parC,parE,nudF,hldE,cca,mug,rlmG,ygjP,uxaA,garD,rsmI,mtgA,elbB,arcB,yheT,ppiA,yrf…
	GO Process	GO:0006725	Cellular aromatic compound metabolic process	64	876	0.31	4.35e-07	511145.b0030,511145.b0034,511145.b0125,511145.b0159,511145.b0398,511145.b0512,511145.b0522,511145.b0529,511145.b0578,511145.b0651,511145.b0661,511145.b0766,511145.b0835,511145.b0918,511145.b0948,511145.b0949,511145.b1131,511145.b1133,511145.b1238,511145.b1835,511145.b1849,511145.b1961,511145.b2312,511145.b2500,511145.b2581,511145.b2594,511145.b2599,511145.b2733,511145.b2779,511145.b2820,511145.b2…	rihC,caiF,hpt,mtn,sbcD,allB,purK,folD,nfsB,rihA,miaB,ybhA,rimO,kdsB,rlmL,uup,purB,mnmA,tdk,rsmF,purT,dcm,purF,purN,yfiF,rluD,pheA,mutS,eno,recB,xerD,rdgB,mutY,parC,parE,nudF,hldE,cca,mug,rlmG,ygjP,rsmI,yrfG,rlmJ,trmL,dut,pyrE,yicC,mnmG,polA,yihW,priA,purD,purH,pgi,zur,acs,epmA,mutL,valS,pepA,rsmC,deoA,deoB
	GO Process	GO:0044238	Primary metabolic process	96	1684	0.21	4.66e-07	511145.b0009,511145.b0030,511145.b0034,511145.b0042,511145.b0125,511145.b0159,511145.b0168,511145.b0173,511145.b0191,511145.b0398,511145.b0512,511145.b0522,511145.b0529,511145.b0628,511145.b0630,511145.b0651,511145.b0661,511145.b0677,511145.b0781,511145.b0835,511145.b0905,511145.b0918,511145.b0948,511145.b0949,511145.b0955,511145.b0981,511145.b1113,511145.b1131,511145.b1133,511145.b1234,511145.b1…	mog,rihC,caiF,fixB,hpt,mtn,map,dxr,arfB,sbcD,allB,purK,folD,lipA,lipB,rihA,miaB,nagA,moaA,rimO,ycaO,kdsB,rlmL,uup,ycbZ,etk,ldtC,purB,mnmA,rssA,tdk,rsmF,purT,dcm,purF,purN,yfiF,pssA,rluD,pheA,smpB,mutS,eno,sdaB,recB,kduD,ygeX,yqeA,xerD,rdgB,mutY,metC,parC,parE,nudF,hldE,cca,mug,rlmG,ygjP,uxaA,garD,rsmI,elbB,arcB,yheT,ppiA,yrfG,pck,rlmJ,trmL,gpsA,dut,pyrE,yicC,mnmG,ppiC,pepQ,polA,yihW,priA,birA,pur…
	GO Process	GO:0055086	Nucleobase-containing small molecule metabolic process	26	233	0.5	8.37e-05	511145.b0030,511145.b0125,511145.b0159,511145.b0512,511145.b0522,511145.b0529,511145.b0651,511145.b0918,511145.b1131,511145.b1238,511145.b1849,511145.b2312,511145.b2500,511145.b2779,511145.b2954,511145.b3034,511145.b3052,511145.b3085,511145.b3640,511145.b3642,511145.b4005,511145.b4006,511145.b4025,511145.b4069,511145.b4382,511145.b4383	rihC,hpt,mtn,allB,purK,folD,rihA,kdsB,purB,tdk,purT,purF,purN,eno,rdgB,nudF,hldE,ygjP,dut,pyrE,purD,purH,pgi,acs,deoA,deoB
	GO Process	GO:0006188	IMP biosynthetic process	8	15	1.18	9.32e-05	511145.b0125,511145.b0522,511145.b1131,511145.b1849,511145.b2312,511145.b2500,511145.b4005,511145.b4006	hpt,purK,purB,purT,purF,purN,purD,purH
	GO Process	GO:0009124	Nucleoside monophosphate biosynthetic process	11	39	0.9	0.00011	511145.b0125,511145.b0522,511145.b1131,511145.b1238,511145.b1849,511145.b2312,511145.b2500,511145.b3640,511145.b3642,511145.b4005,511145.b4006	hpt,purK,purB,tdk,purT,purF,purN,dut,pyrE,purD,purH
blue	GO Process	GO:0006189	De novo IMP biosynthetic process	7	12	1.22	0.00026	511145.b0522,511145.b1131,511145.b1849,511145.b2312,511145.b2500,511145.b4005,511145.b4006	purK,purB,purT,purF,purN,purD,purH
	GO Process	GO:0043412	Macromolecule modification	26	253	0.46	0.00026	511145.b0168,511145.b0628,511145.b0630,511145.b0661,511145.b0835,511145.b0905,511145.b0948,511145.b0981,511145.b1133,511145.b1835,511145.b1961,511145.b2581,511145.b2594,511145.b2620,511145.b3084,511145.b3146,511145.b3210,511145.b3363,511145.b3499,511145.b3606,511145.b3741,511145.b3775,511145.b3973,511145.b4069,511145.b4155,511145.b4371	map,lipA,lipB,miaB,rimO,ycaO,rlmL,etk,mnmA,rsmF,dcm,yfiF,rluD,smpB,rlmG,rsmI,arcB,ppiA,rlmJ,trmL,mnmG,ppiC,birA,acs,epmA,rsmC
	GO Process	GO:0072521	Purine-containing compound metabolic process	16	104	0.64	0.00030	511145.b0030,511145.b0125,511145.b0159,511145.b0512,511145.b0522,511145.b0529,511145.b0651,511145.b1131,511145.b1849,511145.b2312,511145.b2500,511145.b2779,511145.b4005,511145.b4006,511145.b4025,511145.b4069	rihC,hpt,mtn,allB,purK,folD,rihA,purB,purT,purF,purN,eno,purD,purH,pgi,acs
	GO Process	GO:0006753	Nucleoside phosphate metabolic process	19	148	0.56	0.00033	511145.b0125,511145.b0522,511145.b0529,511145.b1131,511145.b1238,511145.b1849,511145.b2312,511145.b2500,511145.b2779,511145.b2954,511145.b3034,511145.b3085,511145.b3640,511145.b3642,511145.b4005,511145.b4006,511145.b4025,511145.b4069,511145.b4383	hpt,purK,folD,purB,tdk,purT,purF,purN,eno,rdgB,nudF,ygjP,dut,pyrE,purD,purH,pgi,acs,deoB
cyan	GO Process	GO:0001510	RNA methylation	10	40	0.85	0.00054	511145.b0661,511145.b0948,511145.b1835,511145.b2581,511145.b3084,511145.b3146,511145.b3499,511145.b3606,511145.b3741,511145.b4371	miaB,rlmL,rsmF,yfiF,rlmG,rsmI,rlmJ,trmL,mnmG,rsmC
	GO Process	GO:0043414	Macromolecule methylation	11	51	0.79	0.00058	511145.b0661,511145.b0948,511145.b1835,511145.b1961,511145.b2581,511145.b3084,511145.b3146,511145.b3499,511145.b3606,511145.b3741,511145.b4371	miaB,rlmL,rsmF,dcm,yfiF,rlmG,rsmI,rlmJ,trmL,mnmG,rsmC
	GO Process	GO:0009117	Nucleotide metabolic process	18	144	0.55	0.00064	511145.b0125,511145.b0522,511145.b0529,511145.b1131,511145.b1238,511145.b1849,511145.b2312,511145.b2500,511145.b2779,511145.b2954,511145.b3085,511145.b3640,511145.b3642,511145.b4005,511145.b4006,511145.b4025,511145.b4069,511145.b4383	hpt,purK,folD,purB,tdk,purT,purF,purN,eno,rdgB,ygjP,dut,pyrE,purD,purH,pgi,acs,deoB
	GO Process	GO:0009156	Ribonucleoside monophosphate biosynthetic process	9	34	0.87	0.00088	511145.b0125,511145.b0522,511145.b1131,511145.b1849,511145.b2312,511145.b2500,511145.b3642,511145.b4005,511145.b4006	hpt,purK,purB,purT,purF,purN,pyrE,purD,purH
	GO Process	GO:0019637	Organophosphate metabolic process	26	285	0.41	0.0011	511145.b0009,511145.b0125,511145.b0173,511145.b0522,511145.b0529,511145.b0766,511145.b0781,511145.b1131,511145.b1234,511145.b1238,511145.b1849,511145.b2312,511145.b2500,511145.b2585,511145.b2779,511145.b2954,511145.b3034,511145.b3085,511145.b3608,511145.b3640,511145.b3642,511145.b4005,511145.b4006,511145.b4025,511145.b4069,511145.b4383	mog,hpt,dxr,purK,folD,ybhA,moaA,purB,rssA,tdk,purT,purF,purN,pssA,eno,rdgB,nudF,ygjP,gpsA,dut,pyrE,purD,purH,pgi,acs,deoB
	GO Process	GO:0019693	Ribose phosphate metabolic process	14	99	0.6	0.0018	511145.b0125,511145.b0522,511145.b1131,511145.b1849,511145.b2312,511145.b2500,511145.b2779,511145.b3034,511145.b3642,511145.b4005,511145.b4006,511145.b4025,511145.b4069,511145.b4383	hpt,purK,purB,purT,purF,purN,eno,nudF,pyrE,purD,purH,pgi,acs,deoB
	GO Process	GO:0006164	Purine nucleotide biosynthetic process	10	50	0.75	0.0019	511145.b0125,511145.b0522,511145.b0529,511145.b1131,511145.b1849,511145.b2312,511145.b2500,511145.b4005,511145.b4006,511145.b4069	hpt,purK,folD,purB,purT,purF,purN,purD,purH,acs
	GO Process	GO:0006396	RNA processing	15	115	0.57	0.0019	511145.b0661,511145.b0835,511145.b0948,511145.b1133,511145.b1835,511145.b2581,511145.b2594,511145.b3056,511145.b3084,511145.b3146,511145.b3499,511145.b3606,511145.b3644,511145.b3741,511145.b4371	miaB,rimO,rlmL,mnmA,rsmF,yfiF,rluD,cca,rlmG,rsmI,rlmJ,trmL,yicC,mnmG,rsmC
	GO Process	GO:0044281	Small molecule metabolic process	53	870	0.24	0.0019	511145.b0030,511145.b0042,511145.b0125,511145.b0159,511145.b0173,511145.b0307,511145.b0509,511145.b0512,511145.b0522,511145.b0529,511145.b0628,511145.b0630,511145.b0651,511145.b0677,511145.b0766,511145.b0774,511145.b0918,511145.b1131,511145.b1224,511145.b1238,511145.b1277,511145.b1849,511145.b2312,511145.b2500,511145.b2599,511145.b2779,511145.b2797,511145.b2842,511145.b2871,511145.b2874,511145.b2…	rihC,fixB,hpt,mtn,dxr,ykgF,glxR,allB,purK,folD,lipA,lipB,rihA,nagA,ybhA,bioA,kdsB,purB,narG,tdk,ribA,purT,purF,purN,pheA,eno,sdaB,kduD,ygeX,yqeA,rdgB,metC,nudF,hldE,ygjP,uxaA,garD,pck,dut,pyrE,ubiD,birA,purD,purH,pgi,ubiC,acs,epmA,valS,idnO,yjhH,deoA,deoB
	GO Process	GO:0046390	Ribose phosphate biosynthetic process	11	62	0.7	0.0019	511145.b0125,511145.b0522,511145.b1131,511145.b1849,511145.b2312,511145.b2500,511145.b3642,511145.b4005,511145.b4006,511145.b4069,511145.b4383	hpt,purK,purB,purT,purF,purN,pyrE,purD,purH,acs,deoB
	GO Process	GO:1901564	Organonitrogen compound metabolic process	57	966	0.22	0.0019	511145.b0009,511145.b0030,511145.b0034,511145.b0042,511145.b0091,511145.b0125,511145.b0159,511145.b0168,511145.b0191,511145.b0509,511145.b0512,511145.b0522,511145.b0529,511145.b0628,511145.b0630,511145.b0651,511145.b0677,511145.b0766,511145.b0774,511145.b0781,511145.b0835,511145.b0905,511145.b0955,511145.b0981,511145.b1113,511145.b1131,511145.b1234,511145.b1238,511145.b1277,511145.b1849,511145.b2…	mog,rihC,caiF,fixB,murC,hpt,mtn,map,arfB,glxR,allB,purK,folD,lipA,lipB,rihA,nagA,ybhA,bioA,moaA,rimO,ycaO,ycbZ,etk,ldtC,purB,rssA,tdk,ribA,purT,purF,purN,pheA,smpB,eno,sdaB,ygeX,yqeA,gss,metC,mtgA,arcB,ppiA,dut,pyrE,ppiC,pepQ,murI,birA,purD,purH,pgi,acs,epmA,valS,pepA,deoA
	GO Process	GO:0009451	RNA modification	13	90	0.61	0.0023	511145.b0661,511145.b0835,511145.b0948,511145.b1133,511145.b1835,511145.b2581,511145.b2594,511145.b3084,511145.b3146,511145.b3499,511145.b3606,511145.b3741,511145.b4371	miaB,rimO,rlmL,mnmA,rsmF,yfiF,rluD,rlmG,rsmI,rlmJ,trmL,mnmG,rsmC
	GO Process	GO:0044260	Cellular macromolecule metabolic process	53	882	0.23	0.0023	511145.b0009,511145.b0034,511145.b0091,511145.b0168,511145.b0191,511145.b0398,511145.b0628,511145.b0630,511145.b0661,511145.b0781,511145.b0835,511145.b0905,511145.b0918,511145.b0948,511145.b0949,511145.b0981,511145.b1113,511145.b1238,511145.b1835,511145.b1961,511145.b2581,511145.b2620,511145.b2733,511145.b2820,511145.b2894,511145.b2961,511145.b3019,511145.b3030,511145.b3052,511145.b3068,511145.b3…	mog,caiF,murC,map,arfB,sbcD,lipA,lipB,miaB,moaA,rimO,ycaO,kdsB,rlmL,uup,etk,ldtC,tdk,rsmF,dcm,yfiF,smpB,mutS,recB,xerD,mutY,parC,parE,hldE,mug,rlmG,rsmI,mtgA,arcB,ppiA,yrfG,rlmJ,trmL,yicC,mnmG,ppiC,polA,yihW,priA,murI,birA,zur,acs,epmA,mutL,valS,pepA,rsmC
red	GO Process	GO:0006276	Plasmid maintenance	5	8	1.25	0.0026	511145.b2894,511145.b3019,511145.b3030,511145.b3935,511145.b4260	xerD,parC,parE,priA,pepA
	GO Process	GO:0034470	ncRNA processing	14	107	0.57	0.0029	511145.b0661,511145.b0835,511145.b0948,511145.b1133,511145.b1835,511145.b2594,511145.b3056,511145.b3084,511145.b3146,511145.b3499,511145.b3606,511145.b3644,511145.b3741,511145.b4371	miaB,rimO,rlmL,mnmA,rsmF,rluD,cca,rlmG,rsmI,rlmJ,trmL,yicC,mnmG,rsmC
	GO Process	GO:0034660	ncRNA metabolic process	16	137	0.52	0.0029	511145.b0661,511145.b0835,511145.b0948,511145.b1133,511145.b1835,511145.b2594,511145.b3056,511145.b3084,511145.b3146,511145.b3499,511145.b3606,511145.b3644,511145.b3741,511145.b4155,511145.b4258,511145.b4371	miaB,rimO,rlmL,mnmA,rsmF,rluD,cca,rlmG,rsmI,rlmJ,trmL,yicC,mnmG,epmA,valS,rsmC
	GO Process	GO:1901135	Carbohydrate derivative metabolic process	30	390	0.34	0.0031	511145.b0030,511145.b0091,511145.b0125,511145.b0159,511145.b0173,511145.b0522,511145.b0651,511145.b0677,511145.b0918,511145.b0981,511145.b1113,511145.b1131,511145.b1238,511145.b1849,511145.b2312,511145.b2500,511145.b2779,511145.b3034,511145.b3052,511145.b3208,511145.b3608,511145.b3640,511145.b3642,511145.b3967,511145.b4005,511145.b4006,511145.b4025,511145.b4069,511145.b4382,511145.b4383	rihC,murC,hpt,mtn,dxr,purK,rihA,nagA,kdsB,etk,ldtC,purB,tdk,purT,purF,purN,eno,nudF,hldE,mtgA,gpsA,dut,pyrE,murI,purD,purH,pgi,acs,deoA,deoB
	GO Process	GO:0009165	Nucleotide biosynthetic process	13	95	0.59	0.0033	511145.b0125,511145.b0522,511145.b0529,511145.b1131,511145.b1238,511145.b1849,511145.b2312,511145.b2500,511145.b3640,511145.b3642,511145.b4005,511145.b4006,511145.b4069	hpt,purK,folD,purB,tdk,purT,purF,purN,dut,pyrE,purD,purH,acs
	GO Process	GO:0090304	Nucleic acid metabolic process	36	516	0.29	0.0033	511145.b0034,511145.b0398,511145.b0661,511145.b0835,511145.b0948,511145.b0949,511145.b1133,511145.b1238,511145.b1835,511145.b1961,511145.b2581,511145.b2594,511145.b2733,511145.b2820,511145.b2894,511145.b2961,511145.b3019,511145.b3030,511145.b3056,511145.b3068,511145.b3084,511145.b3146,511145.b3399,511145.b3499,511145.b3606,511145.b3644,511145.b3741,511145.b3863,511145.b3884,511145.b3935,511145.b4…	caiF,sbcD,miaB,rimO,rlmL,uup,mnmA,tdk,rsmF,dcm,yfiF,rluD,mutS,recB,xerD,mutY,parC,parE,cca,mug,rlmG,rsmI,yrfG,rlmJ,trmL,yicC,mnmG,polA,yihW,priA,zur,epmA,mutL,valS,pepA,rsmC
	GO Process	GO:0090407	Organophosphate biosynthetic process	19	188	0.46	0.0033	511145.b0009,511145.b0125,511145.b0173,511145.b0522,511145.b0529,511145.b0781,511145.b1131,511145.b1238,511145.b1849,511145.b2312,511145.b2500,511145.b2585,511145.b3608,511145.b3640,511145.b3642,511145.b4005,511145.b4006,511145.b4069,511145.b4383	mog,hpt,dxr,purK,folD,moaA,purB,tdk,purT,purF,purN,pssA,gpsA,dut,pyrE,purD,purH,acs,deoB
	GO Process	GO:0006163	Purine nucleotide metabolic process	12	83	0.61	0.0037	511145.b0125,511145.b0522,511145.b0529,511145.b1131,511145.b1849,511145.b2312,511145.b2500,511145.b2779,511145.b4005,511145.b4006,511145.b4025,511145.b4069	hpt,purK,folD,purB,purT,purF,purN,eno,purD,purH,pgi,acs
	GO Process	GO:0009152	Purine ribonucleotide biosynthetic process	9	46	0.74	0.0039	511145.b0125,511145.b0522,511145.b1131,511145.b1849,511145.b2312,511145.b2500,511145.b4005,511145.b4006,511145.b4069	hpt,purK,purB,purT,purF,purN,purD,purH,acs
	GO Process	GO:0009260	Ribonucleotide biosynthetic process	10	59	0.68	0.0044	511145.b0125,511145.b0522,511145.b1131,511145.b1849,511145.b2312,511145.b2500,511145.b3642,511145.b4005,511145.b4006,511145.b4069	hpt,purK,purB,purT,purF,purN,pyrE,purD,purH,acs
	GO Process	GO:1901362	Organic cyclic compound biosynthetic process	31	423	0.32	0.0045	511145.b0009,511145.b0034,511145.b0125,511145.b0522,511145.b0529,511145.b0628,511145.b0630,511145.b0774,511145.b0781,511145.b0918,511145.b1131,511145.b1238,511145.b1277,511145.b1849,511145.b2312,511145.b2500,511145.b2599,511145.b2954,511145.b3052,511145.b3640,511145.b3642,511145.b3863,511145.b3884,511145.b3935,511145.b3973,511145.b4005,511145.b4006,511145.b4046,511145.b4069,511145.b4260,511145.b4…	mog,caiF,hpt,purK,folD,lipA,lipB,bioA,moaA,kdsB,purB,tdk,ribA,purT,purF,purN,pheA,rdgB,hldE,dut,pyrE,polA,yihW,priA,birA,purD,purH,zur,acs,pepA,deoB
	GO Process	GO:0018130	Heterocycle biosynthetic process	30	409	0.32	0.0057	511145.b0009,511145.b0034,511145.b0125,511145.b0522,511145.b0529,511145.b0628,511145.b0630,511145.b0774,511145.b0781,511145.b0918,511145.b1131,511145.b1238,511145.b1277,511145.b1849,511145.b2312,511145.b2500,511145.b2954,511145.b3052,511145.b3640,511145.b3642,511145.b3863,511145.b3884,511145.b3935,511145.b3973,511145.b4005,511145.b4006,511145.b4046,511145.b4069,511145.b4260,511145.b4383	mog,caiF,hpt,purK,folD,lipA,lipB,bioA,moaA,kdsB,purB,tdk,ribA,purT,purF,purN,rdgB,hldE,dut,pyrE,polA,yihW,priA,birA,purD,purH,zur,acs,pepA,deoB
	GO Process	GO:0009150	Purine ribonucleotide metabolic process	11	77	0.61	0.0073	511145.b0125,511145.b0522,511145.b1131,511145.b1849,511145.b2312,511145.b2500,511145.b2779,511145.b4005,511145.b4006,511145.b4025,511145.b4069	hpt,purK,purB,purT,purF,purN,eno,purD,purH,pgi,acs
	GO Process	GO:0043170	Macromolecule metabolic process	58	1057	0.19	0.0073	511145.b0009,511145.b0034,511145.b0091,511145.b0168,511145.b0191,511145.b0398,511145.b0628,511145.b0630,511145.b0661,511145.b0781,511145.b0835,511145.b0905,511145.b0918,511145.b0948,511145.b0949,511145.b0955,511145.b0981,511145.b1113,511145.b1133,511145.b1238,511145.b1835,511145.b1961,511145.b2581,511145.b2594,511145.b2620,511145.b2733,511145.b2820,511145.b2894,511145.b2961,511145.b3019,511145.b3…	mog,caiF,murC,map,arfB,sbcD,lipA,lipB,miaB,moaA,rimO,ycaO,kdsB,rlmL,uup,ycbZ,etk,ldtC,mnmA,tdk,rsmF,dcm,yfiF,rluD,smpB,mutS,recB,xerD,mutY,parC,parE,hldE,cca,mug,rlmG,rsmI,mtgA,arcB,ppiA,yrfG,rlmJ,trmL,yicC,mnmG,ppiC,pepQ,polA,yihW,priA,murI,birA,zur,acs,epmA,mutL,valS,pepA,rsmC
	GO Process	GO:0009259	Ribonucleotide metabolic process	12	93	0.56	0.0085	511145.b0125,511145.b0522,511145.b1131,511145.b1849,511145.b2312,511145.b2500,511145.b2779,511145.b3642,511145.b4005,511145.b4006,511145.b4025,511145.b4069	hpt,purK,purB,purT,purF,purN,eno,pyrE,purD,purH,pgi,acs
	GO Process	GO:0000154	rRNA modification	7	31	0.81	0.0100	511145.b0948,511145.b1835,511145.b2594,511145.b3084,511145.b3146,511145.b3499,511145.b4371	rlmL,rsmF,rluD,rlmG,rsmI,rlmJ,rsmC
	GO Process	GO:0006796	Phosphate-containing compound metabolic process	32	471	0.28	0.0116	511145.b0009,511145.b0125,511145.b0173,511145.b0522,511145.b0529,511145.b0766,511145.b0781,511145.b0981,511145.b1131,511145.b1234,511145.b1238,511145.b1849,511145.b2312,511145.b2500,511145.b2585,511145.b2779,511145.b2874,511145.b2954,511145.b3034,511145.b3052,511145.b3056,511145.b3085,511145.b3210,511145.b3399,511145.b3608,511145.b3640,511145.b3642,511145.b4005,511145.b4006,511145.b4025,511145.b4…	mog,hpt,dxr,purK,folD,ybhA,moaA,etk,purB,rssA,tdk,purT,purF,purN,pssA,eno,yqeA,rdgB,nudF,hldE,cca,ygjP,arcB,yrfG,gpsA,dut,pyrE,purD,purH,pgi,acs,deoB
	GO Process	GO:0006793	Phosphorus metabolic process	33	494	0.28	0.0120	511145.b0009,511145.b0125,511145.b0173,511145.b0522,511145.b0529,511145.b0766,511145.b0781,511145.b0918,511145.b0981,511145.b1131,511145.b1234,511145.b1238,511145.b1849,511145.b2312,511145.b2500,511145.b2585,511145.b2779,511145.b2874,511145.b2954,511145.b3034,511145.b3052,511145.b3056,511145.b3085,511145.b3210,511145.b3399,511145.b3608,511145.b3640,511145.b3642,511145.b4005,511145.b4006,511145.b4…	mog,hpt,dxr,purK,folD,ybhA,moaA,kdsB,etk,purB,rssA,tdk,purT,purF,purN,pssA,eno,yqeA,rdgB,nudF,hldE,cca,ygjP,arcB,yrfG,gpsA,dut,pyrE,purD,purH,pgi,acs,deoB
	GO Process	GO:0006364	rRNA processing	8	44	0.71	0.0125	511145.b0948,511145.b1835,511145.b2594,511145.b3084,511145.b3146,511145.b3499,511145.b3644,511145.b4371	rlmL,rsmF,rluD,rlmG,rsmI,rlmJ,yicC,rsmC
	GO Process	GO:0009116	Nucleoside metabolic process	8	44	0.71	0.0125	511145.b0030,511145.b0125,511145.b0159,511145.b0651,511145.b1238,511145.b2312,511145.b3642,511145.b4382	rihC,hpt,mtn,rihA,tdk,purF,pyrE,deoA
	GO Process	GO:1901576	Organic substance biosynthetic process	52	936	0.2	0.0130	511145.b0009,511145.b0034,511145.b0091,511145.b0125,511145.b0159,511145.b0173,511145.b0191,511145.b0398,511145.b0522,511145.b0529,511145.b0628,511145.b0630,511145.b0774,511145.b0781,511145.b0918,511145.b0981,511145.b1113,511145.b1131,511145.b1238,511145.b1277,511145.b1849,511145.b2312,511145.b2500,511145.b2585,511145.b2599,511145.b2620,511145.b2797,511145.b2954,511145.b3008,511145.b3052,511145.b3…	mog,caiF,murC,hpt,mtn,dxr,arfB,sbcD,purK,folD,lipA,lipB,bioA,moaA,kdsB,etk,ldtC,purB,tdk,ribA,purT,purF,purN,pssA,pheA,smpB,sdaB,rdgB,metC,hldE,mtgA,elbB,pck,gpsA,dut,pyrE,ubiD,polA,yihW,priA,murI,birA,purD,purH,pgi,ubiC,zur,acs,epmA,valS,pepA,deoB
limegreen	GO Process	GO:0006213	Pyrimidine nucleoside metabolic process	4	7	1.21	0.0131	511145.b0651,511145.b1238,511145.b3642,511145.b4382	rihA,tdk,pyrE,deoA
	GO Process	GO:0009987	Cellular process	122	2926	0.07	0.0131	511145.b0009,511145.b0030,511145.b0034,511145.b0042,511145.b0091,511145.b0125,511145.b0159,511145.b0168,511145.b0173,511145.b0191,511145.b0307,511145.b0398,511145.b0509,511145.b0512,511145.b0522,511145.b0529,511145.b0578,511145.b0628,511145.b0630,511145.b0651,511145.b0661,511145.b0677,511145.b0694,511145.b0766,511145.b0774,511145.b0781,511145.b0835,511145.b0860,511145.b0877,511145.b0905,511145.b0…	mog,rihC,caiF,fixB,murC,hpt,mtn,map,dxr,arfB,ykgF,sbcD,glxR,allB,purK,folD,nfsB,lipA,lipB,rihA,miaB,nagA,kdpE,ybhA,bioA,moaA,rimO,artJ,ybjX,ycaO,kdsB,rlmL,uup,etk,gfcE,ndh,ldtC,purB,mnmA,narG,rssA,tdk,ribA,rsmF,purT,dcm,purF,purN,srmB,yfiF,pssA,rluD,pheA,smpB,mutS,eno,sdaB,recB,kduD,ygeX,yqeA,xerD,rdgB,mutY,gss,metC,parC,parE,cpdA,nudF,hldE,cca,mug,rlmG,ygjP,uxaA,garD,rsmI,mtgA,elbB,arcB,yheT,ppi…
	GO Process	GO:1901137	Carbohydrate derivative biosynthetic process	21	255	0.37	0.0131	511145.b0091,511145.b0125,511145.b0522,511145.b0918,511145.b0981,511145.b1113,511145.b1131,511145.b1238,511145.b1849,511145.b2312,511145.b2500,511145.b3052,511145.b3208,511145.b3608,511145.b3640,511145.b3642,511145.b3967,511145.b4005,511145.b4006,511145.b4069,511145.b4383	murC,hpt,purK,kdsB,etk,ldtC,purB,tdk,purT,purF,purN,hldE,mtgA,gpsA,dut,pyrE,murI,purD,purH,acs,deoB
	GO Process	GO:0034654	Nucleobase-containing compound biosynthetic process	23	295	0.34	0.0139	511145.b0034,511145.b0125,511145.b0522,511145.b0529,511145.b0918,511145.b1131,511145.b1238,511145.b1849,511145.b2312,511145.b2500,511145.b2954,511145.b3052,511145.b3640,511145.b3642,511145.b3863,511145.b3884,511145.b3935,511145.b4005,511145.b4006,511145.b4046,511145.b4069,511145.b4260,511145.b4383	caiF,hpt,purK,folD,kdsB,purB,tdk,purT,purF,purN,rdgB,hldE,dut,pyrE,polA,yihW,priA,purD,purH,zur,acs,pepA,deoB
	GO Process	GO:0018193	Peptidyl-amino acid modification	10	78	0.56	0.0240	511145.b0628,511145.b0630,511145.b0835,511145.b0905,511145.b0981,511145.b3210,511145.b3363,511145.b3775,511145.b4069,511145.b4155	lipA,lipB,rimO,ycaO,etk,arcB,ppiA,ppiC,acs,epmA
	GO Process	GO:0009112	Nucleobase metabolic process	8	54	0.62	0.0351	511145.b0030,511145.b0125,511145.b0512,511145.b0651,511145.b2312,511145.b3642,511145.b4005,511145.b4382	rihC,hpt,allB,rihA,purF,pyrE,purD,deoA
	GO Process	GO:0070475	rRNA base methylation	5	19	0.87	0.0351	511145.b0948,511145.b1835,511145.b3084,511145.b3499,511145.b4371	rlmL,rsmF,rlmG,rlmJ,rsmC
	GO Process	GO:0016070	RNA metabolic process	22	304	0.31	0.0431	511145.b0034,511145.b0661,511145.b0835,511145.b0948,511145.b1133,511145.b1835,511145.b2581,511145.b2594,511145.b3056,511145.b3084,511145.b3146,511145.b3499,511145.b3606,511145.b3644,511145.b3741,511145.b3884,511145.b3935,511145.b4046,511145.b4155,511145.b4258,511145.b4260,511145.b4371	caiF,miaB,rimO,rlmL,mnmA,rsmF,yfiF,rluD,cca,rlmG,rsmI,rlmJ,trmL,yicC,mnmG,yihW,priA,zur,epmA,valS,pepA,rsmC
	GO Process	GO:0044270	Cellular nitrogen compound catabolic process	11	101	0.49	0.0431	511145.b0030,511145.b0042,511145.b0159,511145.b0509,511145.b0512,511145.b0651,511145.b0766,511145.b2954,511145.b3640,511145.b3644,511145.b4383	rihC,fixB,mtn,glxR,allB,rihA,ybhA,rdgB,dut,yicC,deoB
	GO Process	GO:0044249	Cellular biosynthetic process	49	920	0.18	0.0445	511145.b0009,511145.b0034,511145.b0091,511145.b0125,511145.b0159,511145.b0173,511145.b0191,511145.b0398,511145.b0522,511145.b0529,511145.b0628,511145.b0630,511145.b0774,511145.b0781,511145.b0918,511145.b0981,511145.b1113,511145.b1131,511145.b1238,511145.b1277,511145.b1849,511145.b2312,511145.b2500,511145.b2585,511145.b2599,511145.b2620,511145.b2954,511145.b3008,511145.b3052,511145.b3208,511145.b3…	mog,caiF,murC,hpt,mtn,dxr,arfB,sbcD,purK,folD,lipA,lipB,bioA,moaA,kdsB,etk,ldtC,purB,tdk,ribA,purT,purF,purN,pssA,pheA,smpB,rdgB,metC,hldE,mtgA,elbB,gpsA,dut,pyrE,ubiD,polA,yihW,priA,murI,birA,purD,purH,ubiC,zur,acs,epmA,valS,pepA,deoB
	GO Process	GO:1901575	Organic substance catabolic process	30	477	0.25	0.0468	511145.b0030,511145.b0042,511145.b0159,511145.b0509,511145.b0512,511145.b0578,511145.b0651,511145.b0677,511145.b0766,511145.b0955,511145.b1234,511145.b2779,511145.b2797,511145.b2842,511145.b2871,511145.b2874,511145.b2954,511145.b3008,511145.b3091,511145.b3128,511145.b3608,511145.b3640,511145.b3644,511145.b3847,511145.b4025,511145.b4069,511145.b4260,511145.b4266,511145.b4298,511145.b4383	rihC,fixB,mtn,glxR,allB,nfsB,rihA,nagA,ybhA,ycbZ,rssA,eno,sdaB,kduD,ygeX,yqeA,rdgB,metC,uxaA,garD,gpsA,dut,yicC,pepQ,pgi,acs,pepA,idnO,yjhH,deoB
	GO Process	GO:0006144	Purine nucleobase metabolic process	5	21	0.83	0.0477	511145.b0030,511145.b0125,511145.b0512,511145.b2312,511145.b4005	rihC,hpt,allB,purF,purD
	GO Process	GO:0006281	DNA repair	10	88	0.51	0.0499	511145.b0398,511145.b0949,511145.b2733,511145.b2820,511145.b2961,511145.b3068,511145.b3399,511145.b3863,511145.b3935,511145.b4170	sbcD,uup,mutS,recB,mutY,mug,yrfG,polA,priA,mutL
	GO Function	GO:0003824	Catalytic activity	117	2032	0.21	4.22e-11	511145.b0009,511145.b0030,511145.b0042,511145.b0091,511145.b0125,511145.b0159,511145.b0168,511145.b0173,511145.b0191,511145.b0306,511145.b0398,511145.b0509,511145.b0512,511145.b0522,511145.b0529,511145.b0578,511145.b0628,511145.b0630,511145.b0651,511145.b0661,511145.b0677,511145.b0766,511145.b0774,511145.b0781,511145.b0835,511145.b0851,511145.b0905,511145.b0918,511145.b0948,511145.b0949,511145.b0…	mog,rihC,fixB,murC,hpt,mtn,map,dxr,arfB,ykgE,sbcD,glxR,allB,purK,folD,nfsB,lipA,lipB,rihA,miaB,nagA,ybhA,bioA,moaA,rimO,nfsA,ycaO,kdsB,rlmL,uup,ycbZ,etk,ndh,ldtC,purB,mnmA,narG,rssA,tdk,ribA,rsmF,purT,dcm,purF,ucpA,purN,srmB,yfiF,pssA,yfiH,rluD,pheA,mutS,eno,sdaB,recB,kduD,ygeX,yqeA,xerD,rdgB,mutY,gss,metC,parC,parE,cpdA,nudF,hldE,cca,mug,rlmG,ygjP,uxaA,garD,rsmI,mtgA,elbB,arcB,yheS,yheT,ppiA,yrf…
	GO Function	GO:0005488	Binding	109	2156	0.16	2.17e-05	511145.b0009,511145.b0042,511145.b0091,511145.b0113,511145.b0125,511145.b0159,511145.b0168,511145.b0173,511145.b0191,511145.b0307,511145.b0398,511145.b0509,511145.b0512,511145.b0522,511145.b0578,511145.b0628,511145.b0651,511145.b0660,511145.b0661,511145.b0677,511145.b0683,511145.b0694,511145.b0766,511145.b0774,511145.b0781,511145.b0835,511145.b0851,511145.b0860,511145.b0905,511145.b0918,511145.b0…	mog,fixB,murC,pdhR,hpt,mtn,map,dxr,arfB,ykgF,sbcD,glxR,allB,purK,nfsB,lipA,rihA,ybeZ,miaB,nagA,fur,kdpE,ybhA,bioA,moaA,rimO,nfsA,artJ,ycaO,kdsB,rlmL,uup,ycbZ,etk,ndh,mnmA,narG,tdk,yciO,ribA,ydcN,rsmF,purT,purF,iscR,srmB,yfiF,pssA,yfiH,rluD,smpB,mutS,eno,sdaB,recB,kduD,ygeX,xerD,yggS,rdgB,mutY,glcC,gss,metC,parC,parE,cpdA,nudF,hldE,cca,mug,rlmG,ygjP,uxaA,arcB,yheS,yrfG,hslR,pck,ftsY,rlmJ,trmL,gpsA…
	GO Function	GO:0043167	Ion binding	80	1335	0.23	2.17e-05	511145.b0009,511145.b0042,511145.b0091,511145.b0125,511145.b0168,511145.b0173,511145.b0307,511145.b0512,511145.b0522,511145.b0578,511145.b0628,511145.b0651,511145.b0660,511145.b0661,511145.b0677,511145.b0683,511145.b0766,511145.b0774,511145.b0781,511145.b0835,511145.b0851,511145.b0860,511145.b0905,511145.b0918,511145.b0949,511145.b0955,511145.b0981,511145.b1109,511145.b1133,511145.b1224,511145.b1…	mog,fixB,murC,hpt,map,dxr,ykgF,allB,purK,nfsB,lipA,rihA,ybeZ,miaB,nagA,fur,ybhA,bioA,moaA,rimO,nfsA,artJ,ycaO,kdsB,uup,ycbZ,etk,ndh,mnmA,narG,tdk,ribA,purT,purF,iscR,srmB,pssA,yfiH,mutS,eno,sdaB,recB,ygeX,yggS,rdgB,mutY,gss,metC,parC,parE,cpdA,nudF,hldE,cca,uxaA,arcB,yheS,yrfG,pck,ftsY,dut,pyrE,mnmG,ubiD,pepQ,yihA,fpr,priA,birA,purD,zur,acs,groL,epmA,mutL,valS,pepA,yjiL,deoB,ygiQ
	GO Function	GO:0097159	Organic cyclic compound binding	80	1414	0.2	0.00015	511145.b0009,511145.b0042,511145.b0091,511145.b0113,511145.b0125,511145.b0173,511145.b0191,511145.b0398,511145.b0509,511145.b0522,511145.b0578,511145.b0660,511145.b0683,511145.b0694,511145.b0774,511145.b0781,511145.b0851,511145.b0948,511145.b0949,511145.b0955,511145.b0981,511145.b1109,511145.b1133,511145.b1224,511145.b1238,511145.b1267,511145.b1277,511145.b1434,511145.b1835,511145.b1849,511145.b2…	mog,fixB,murC,pdhR,hpt,dxr,arfB,sbcD,glxR,purK,nfsB,ybeZ,fur,kdpE,bioA,moaA,nfsA,rlmL,uup,ycbZ,etk,ndh,mnmA,narG,tdk,yciO,ribA,ydcN,rsmF,purT,iscR,srmB,yfiF,rluD,smpB,mutS,recB,kduD,ygeX,xerD,yggS,rdgB,mutY,glcC,gss,metC,parC,parE,cpdA,hldE,cca,mug,rlmG,ygjP,arcB,yheS,hslR,pck,ftsY,rlmJ,trmL,gpsA,yicC,mnmG,yieP,polA,yihA,yihW,fpr,priA,birA,purD,zur,acs,groL,epmA,mutL,valS,pepA,rsmC
	GO Function	GO:1901363	Heterocyclic compound binding	80	1414	0.2	0.00015	511145.b0009,511145.b0042,511145.b0091,511145.b0113,511145.b0125,511145.b0173,511145.b0191,511145.b0398,511145.b0509,511145.b0522,511145.b0578,511145.b0660,511145.b0683,511145.b0694,511145.b0774,511145.b0781,511145.b0851,511145.b0948,511145.b0949,511145.b0955,511145.b0981,511145.b1109,511145.b1133,511145.b1224,511145.b1238,511145.b1267,511145.b1277,511145.b1434,511145.b1835,511145.b1849,511145.b2…	mog,fixB,murC,pdhR,hpt,dxr,arfB,sbcD,glxR,purK,nfsB,ybeZ,fur,kdpE,bioA,moaA,nfsA,rlmL,uup,ycbZ,etk,ndh,mnmA,narG,tdk,yciO,ribA,ydcN,rsmF,purT,iscR,srmB,yfiF,rluD,smpB,mutS,recB,kduD,ygeX,xerD,yggS,rdgB,mutY,glcC,gss,metC,parC,parE,cpdA,hldE,cca,mug,rlmG,ygjP,arcB,yheS,hslR,pck,ftsY,rlmJ,trmL,gpsA,yicC,mnmG,yieP,polA,yihA,yihW,fpr,priA,birA,purD,zur,acs,groL,epmA,mutL,valS,pepA,rsmC
	GO Function	GO:0043169	Cation binding	53	808	0.27	0.00063	511145.b0091,511145.b0125,511145.b0168,511145.b0173,511145.b0307,511145.b0512,511145.b0522,511145.b0628,511145.b0651,511145.b0661,511145.b0677,511145.b0683,511145.b0766,511145.b0781,511145.b0835,511145.b0860,511145.b0905,511145.b0918,511145.b1224,511145.b1238,511145.b1277,511145.b1849,511145.b2312,511145.b2531,511145.b2593,511145.b2779,511145.b2797,511145.b2820,511145.b2954,511145.b2961,511145.b2…	murC,hpt,map,dxr,ykgF,allB,purK,lipA,rihA,miaB,nagA,fur,ybhA,moaA,rimO,artJ,ycaO,kdsB,narG,tdk,ribA,purT,purF,iscR,yfiH,eno,sdaB,recB,rdgB,mutY,gss,parE,cpdA,nudF,cca,uxaA,yrfG,pck,dut,pyrE,ubiD,pepQ,yihA,priA,purD,zur,acs,groL,valS,pepA,yjiL,deoB,ygiQ
	GO Function	GO:0036094	Small molecule binding	53	817	0.26	0.00075	511145.b0009,511145.b0042,511145.b0091,511145.b0125,511145.b0173,511145.b0509,511145.b0522,511145.b0578,511145.b0660,511145.b0774,511145.b0781,511145.b0851,511145.b0860,511145.b0949,511145.b0955,511145.b0981,511145.b1109,511145.b1133,511145.b1238,511145.b1277,511145.b1849,511145.b2576,511145.b2733,511145.b2820,511145.b2842,511145.b2871,511145.b2951,511145.b2954,511145.b2988,511145.b3008,511145.b3…	mog,fixB,murC,hpt,dxr,glxR,purK,nfsB,ybeZ,bioA,moaA,nfsA,artJ,uup,ycbZ,etk,ndh,mnmA,tdk,ribA,purT,srmB,mutS,recB,kduD,ygeX,yggS,rdgB,gss,metC,parC,parE,cpdA,hldE,cca,ygjP,arcB,yheS,pck,ftsY,gpsA,mnmG,yihA,fpr,priA,birA,purD,pgi,acs,groL,epmA,mutL,valS
	GO Function	GO:0046872	Metal ion binding	52	797	0.27	0.00075	511145.b0091,511145.b0125,511145.b0168,511145.b0173,511145.b0307,511145.b0512,511145.b0522,511145.b0628,511145.b0651,511145.b0661,511145.b0677,511145.b0683,511145.b0766,511145.b0781,511145.b0835,511145.b0905,511145.b0918,511145.b1224,511145.b1238,511145.b1277,511145.b1849,511145.b2312,511145.b2531,511145.b2593,511145.b2779,511145.b2797,511145.b2820,511145.b2954,511145.b2961,511145.b2988,511145.b3…	murC,hpt,map,dxr,ykgF,allB,purK,lipA,rihA,miaB,nagA,fur,ybhA,moaA,rimO,ycaO,kdsB,narG,tdk,ribA,purT,purF,iscR,yfiH,eno,sdaB,recB,rdgB,mutY,gss,parE,cpdA,nudF,cca,uxaA,yrfG,pck,dut,pyrE,ubiD,pepQ,yihA,priA,purD,zur,acs,groL,valS,pepA,yjiL,deoB,ygiQ
	GO Function	GO:0000166	Nucleotide binding	47	702	0.28	0.0012	511145.b0009,511145.b0042,511145.b0091,511145.b0125,511145.b0173,511145.b0509,511145.b0522,511145.b0578,511145.b0660,511145.b0781,511145.b0851,511145.b0949,511145.b0955,511145.b0981,511145.b1109,511145.b1133,511145.b1238,511145.b1277,511145.b1849,511145.b2576,511145.b2733,511145.b2820,511145.b2842,511145.b2954,511145.b2988,511145.b3019,511145.b3030,511145.b3032,511145.b3052,511145.b3056,511145.b3…	mog,fixB,murC,hpt,dxr,glxR,purK,nfsB,ybeZ,moaA,nfsA,uup,ycbZ,etk,ndh,mnmA,tdk,ribA,purT,srmB,mutS,recB,kduD,rdgB,gss,parC,parE,cpdA,hldE,cca,ygjP,arcB,yheS,pck,ftsY,gpsA,mnmG,yihA,fpr,priA,birA,purD,acs,groL,epmA,mutL,valS
	GO Function	GO:0016787	Hydrolase activity	46	687	0.28	0.0013	511145.b0030,511145.b0159,511145.b0168,511145.b0191,511145.b0398,511145.b0512,511145.b0529,511145.b0651,511145.b0677,511145.b0766,511145.b0905,511145.b0949,511145.b0955,511145.b1113,511145.b1234,511145.b1277,511145.b2576,511145.b2593,511145.b2733,511145.b2820,511145.b2954,511145.b2961,511145.b2988,511145.b3019,511145.b3030,511145.b3032,511145.b3034,511145.b3056,511145.b3068,511145.b3085,511145.b3…	rihC,mtn,map,arfB,sbcD,allB,folD,rihA,nagA,ybhA,ycaO,uup,ycbZ,ldtC,rssA,ribA,srmB,yfiH,mutS,recB,rdgB,mutY,gss,parC,parE,cpdA,nudF,cca,mug,ygjP,yheS,yheT,yrfG,ftsY,dut,yicC,pepQ,polA,priA,purD,purH,acs,groL,mutL,valS,pepA
	GO Function	GO:0000287	Magnesium ion binding	20	184	0.49	0.0016	511145.b0091,511145.b0125,511145.b0766,511145.b0905,511145.b0918,511145.b1277,511145.b1849,511145.b2312,511145.b2779,511145.b2820,511145.b2954,511145.b3034,511145.b3056,511145.b3399,511145.b3403,511145.b3640,511145.b3642,511145.b4143,511145.b4258,511145.b4383	murC,hpt,ybhA,ycaO,kdsB,ribA,purT,purF,eno,recB,rdgB,nudF,cca,yrfG,pck,dut,pyrE,groL,valS,deoB
	GO Function	GO:0043168	Anion binding	47	734	0.26	0.0027	511145.b0009,511145.b0042,511145.b0091,511145.b0125,511145.b0173,511145.b0522,511145.b0578,511145.b0660,511145.b0774,511145.b0781,511145.b0851,511145.b0860,511145.b0949,511145.b0955,511145.b0981,511145.b1109,511145.b1133,511145.b1238,511145.b1277,511145.b1849,511145.b2576,511145.b2585,511145.b2733,511145.b2820,511145.b2871,511145.b2951,511145.b2988,511145.b3008,511145.b3019,511145.b3030,511145.b3…	mog,fixB,murC,hpt,dxr,purK,nfsB,ybeZ,bioA,moaA,nfsA,artJ,uup,ycbZ,etk,ndh,mnmA,tdk,ribA,purT,srmB,pssA,mutS,recB,ygeX,yggS,gss,metC,parC,parE,hldE,cca,arcB,yheS,pck,ftsY,mnmG,yihA,fpr,priA,birA,purD,acs,groL,epmA,mutL,valS
	GO Function	GO:0016741	Transferase activity, transferring one-carbon groups	12	79	0.63	0.0045	511145.b0948,511145.b1835,511145.b1849,511145.b1961,511145.b2500,511145.b2581,511145.b3084,511145.b3146,511145.b3499,511145.b3606,511145.b4006,511145.b4371	rlmL,rsmF,purT,dcm,purN,yfiF,rlmG,rsmI,rlmJ,trmL,purH,rsmC
	GO Function	GO:0008173	RNA methyltransferase activity	8	35	0.81	0.0068	511145.b0948,511145.b1835,511145.b2581,511145.b3084,511145.b3146,511145.b3499,511145.b3606,511145.b4371	rlmL,rsmF,yfiF,rlmG,rsmI,rlmJ,trmL,rsmC
	GO Function	GO:0016799	Hydrolase activity, hydrolyzing N-glycosyl compounds	6	17	1.0	0.0071	511145.b0030,511145.b0159,511145.b0651,511145.b2961,511145.b3068,511145.b3399	rihC,mtn,rihA,mutY,mug,yrfG
	GO Function	GO:0032553	Ribonucleotide binding	36	541	0.27	0.0120	511145.b0009,511145.b0091,511145.b0125,511145.b0522,511145.b0578,511145.b0660,511145.b0781,511145.b0851,511145.b0949,511145.b0955,511145.b0981,511145.b1133,511145.b1238,511145.b1277,511145.b1849,511145.b2576,511145.b2733,511145.b2820,511145.b2988,511145.b3019,511145.b3030,511145.b3052,511145.b3056,511145.b3210,511145.b3352,511145.b3403,511145.b3464,511145.b3865,511145.b3935,511145.b3973,511145.b4…	mog,murC,hpt,purK,nfsB,ybeZ,moaA,nfsA,uup,ycbZ,etk,mnmA,tdk,ribA,purT,srmB,mutS,recB,gss,parC,parE,hldE,cca,arcB,yheS,pck,ftsY,yihA,priA,birA,purD,acs,groL,epmA,mutL,valS
	GO Function	GO:0008477	Purine nucleosidase activity	4	6	1.28	0.0152	511145.b0030,511145.b0159,511145.b0651,511145.b3399	rihC,mtn,rihA,yrfG
	GO Function	GO:0032555	Purine ribonucleotide binding	34	506	0.28	0.0152	511145.b0009,511145.b0091,511145.b0125,511145.b0522,511145.b0660,511145.b0781,511145.b0949,511145.b0955,511145.b0981,511145.b1133,511145.b1238,511145.b1277,511145.b1849,511145.b2576,511145.b2733,511145.b2820,511145.b2988,511145.b3019,511145.b3030,511145.b3052,511145.b3056,511145.b3210,511145.b3352,511145.b3403,511145.b3464,511145.b3865,511145.b3935,511145.b3973,511145.b4005,511145.b4069,511145.b4…	mog,murC,hpt,purK,ybeZ,moaA,uup,ycbZ,etk,mnmA,tdk,ribA,purT,srmB,mutS,recB,gss,parC,parE,hldE,cca,arcB,yheS,pck,ftsY,yihA,priA,birA,purD,acs,groL,epmA,mutL,valS
	GO Function	GO:0035639	Purine ribonucleoside triphosphate binding	33	491	0.28	0.0165	511145.b0009,511145.b0091,511145.b0522,511145.b0660,511145.b0781,511145.b0949,511145.b0955,511145.b0981,511145.b1133,511145.b1238,511145.b1277,511145.b1849,511145.b2576,511145.b2733,511145.b2820,511145.b2988,511145.b3019,511145.b3030,511145.b3052,511145.b3056,511145.b3210,511145.b3352,511145.b3403,511145.b3464,511145.b3865,511145.b3935,511145.b3973,511145.b4005,511145.b4069,511145.b4143,511145.b4…	mog,murC,purK,ybeZ,moaA,uup,ycbZ,etk,mnmA,tdk,ribA,purT,srmB,mutS,recB,gss,parC,parE,hldE,cca,arcB,yheS,pck,ftsY,yihA,priA,birA,purD,acs,groL,epmA,mutL,valS
	GO Function	GO:0008649	rRNA methyltransferase activity	6	23	0.87	0.0206	511145.b0948,511145.b1835,511145.b3084,511145.b3146,511145.b3499,511145.b4371	rlmL,rsmF,rlmG,rsmI,rlmJ,rsmC
	GO Function	GO:0140098	Catalytic activity, acting on RNA	15	150	0.45	0.0219	511145.b0191,511145.b0948,511145.b1835,511145.b2576,511145.b2581,511145.b2594,511145.b3056,511145.b3084,511145.b3146,511145.b3499,511145.b3606,511145.b3644,511145.b4155,511145.b4258,511145.b4371	arfB,rlmL,rsmF,srmB,yfiF,rluD,cca,rlmG,rsmI,rlmJ,trmL,yicC,epmA,valS,rsmC
	GO Function	GO:0016763	Transferase activity, transferring pentosyl groups	6	25	0.83	0.0255	511145.b0125,511145.b2312,511145.b2593,511145.b3208,511145.b3642,511145.b4382	hpt,purF,yfiH,mtgA,pyrE,deoA
	GO Function	GO:0008168	Methyltransferase activity	9	62	0.61	0.0285	511145.b0948,511145.b1835,511145.b1961,511145.b2581,511145.b3084,511145.b3146,511145.b3499,511145.b3606,511145.b4371	rlmL,rsmF,dcm,yfiF,rlmG,rsmI,rlmJ,trmL,rsmC
	GO Function	GO:0008757	S-adenosylmethionine-dependent methyltransferase activity	8	50	0.66	0.0314	511145.b0948,511145.b1835,511145.b1961,511145.b3084,511145.b3146,511145.b3499,511145.b3606,511145.b4371	rlmL,rsmF,dcm,rlmG,rsmI,rlmJ,trmL,rsmC
	GO Function	GO:0016740	Transferase activity	38	644	0.22	0.0452	511145.b0009,511145.b0125,511145.b0628,511145.b0630,511145.b0661,511145.b0766,511145.b0774,511145.b0835,511145.b0918,511145.b0948,511145.b0981,511145.b1113,511145.b1133,511145.b1238,511145.b1835,511145.b1849,511145.b1961,511145.b2312,511145.b2500,511145.b2581,511145.b2585,511145.b2593,511145.b2874,511145.b3052,511145.b3056,511145.b3084,511145.b3146,511145.b3208,511145.b3210,511145.b3499,511145.b3…	mog,hpt,lipA,lipB,miaB,ybhA,bioA,rimO,kdsB,rlmL,etk,ldtC,mnmA,tdk,rsmF,purT,dcm,purF,purN,yfiF,pssA,yfiH,yqeA,hldE,cca,rlmG,rsmI,mtgA,arcB,rlmJ,trmL,pyrE,yicC,polA,purH,epmA,rsmC,deoA
	GO Function	GO:0005524	ATP binding	29	444	0.27	0.0455	511145.b0009,511145.b0091,511145.b0522,511145.b0660,511145.b0949,511145.b0955,511145.b0981,511145.b1133,511145.b1238,511145.b1849,511145.b2576,511145.b2733,511145.b2820,511145.b2988,511145.b3019,511145.b3030,511145.b3052,511145.b3056,511145.b3210,511145.b3352,511145.b3403,511145.b3935,511145.b3973,511145.b4005,511145.b4069,511145.b4143,511145.b4155,511145.b4170,511145.b4258	mog,murC,purK,ybeZ,uup,ycbZ,etk,mnmA,tdk,purT,srmB,mutS,recB,gss,parC,parE,hldE,cca,arcB,yheS,pck,priA,birA,purD,acs,groL,epmA,mutL,valS
	GO Function	GO:0003676	Nucleic acid binding	40	695	0.21	0.0479	511145.b0113,511145.b0191,511145.b0398,511145.b0683,511145.b0694,511145.b0948,511145.b0949,511145.b1133,511145.b1267,511145.b1434,511145.b1835,511145.b2531,511145.b2576,511145.b2581,511145.b2594,511145.b2620,511145.b2733,511145.b2820,511145.b2894,511145.b2961,511145.b2980,511145.b3019,511145.b3030,511145.b3056,511145.b3068,511145.b3084,511145.b3400,511145.b3499,511145.b3606,511145.b3644,511145.b3…	pdhR,arfB,sbcD,fur,kdpE,rlmL,uup,mnmA,yciO,ydcN,rsmF,iscR,srmB,yfiF,rluD,smpB,mutS,recB,xerD,mutY,glcC,parC,parE,cca,mug,rlmG,hslR,rlmJ,trmL,yicC,yieP,polA,yihW,priA,birA,zur,epmA,mutL,pepA,rsmC
	GO Function	GO:0030983	Mismatched DNA binding	3	4	1.33	0.0491	511145.b2733,511145.b2961,511145.b4170	mutS,mutY,mutL
	GO Component	GO:0005622	Intracellular	100	1453	0.29	1.96e-13	511145.b0009,511145.b0030,511145.b0091,511145.b0125,511145.b0159,511145.b0168,511145.b0191,511145.b0306,511145.b0308,511145.b0512,511145.b0522,511145.b0529,511145.b0578,511145.b0628,511145.b0630,511145.b0651,511145.b0660,511145.b0661,511145.b0683,511145.b0694,511145.b0766,511145.b0774,511145.b0835,511145.b0851,511145.b0877,511145.b0905,511145.b0918,511145.b0948,511145.b0949,511145.b1131,511145.b1…	mog,rihC,murC,hpt,mtn,map,arfB,ykgE,ykgG,allB,purK,folD,nfsB,lipA,lipB,rihA,ybeZ,miaB,fur,kdpE,ybhA,bioA,rimO,nfsA,ybjX,ycaO,kdsB,rlmL,uup,purB,mnmA,tdk,yciO,ribA,rsmF,purT,purF,purN,iscR,srmB,yfiF,pssA,yfiH,rluD,pheA,smpB,mutS,eno,syd,recB,yqeA,xerD,yggS,rdgB,gss,metC,parC,parE,nudF,hldE,mug,rlmG,rsmI,elbB,yrfG,hslR,pck,ftsY,yhiN,rlmJ,trmL,gpsA,dut,pyrE,yicC,mnmG,yieP,ppiC,ubiD,pepQ,polA,yihA,fp…
	GO Component	GO:0005737	Cytoplasm	98	1399	0.3	1.96e-13	511145.b0009,511145.b0030,511145.b0091,511145.b0125,511145.b0159,511145.b0168,511145.b0191,511145.b0306,511145.b0308,511145.b0512,511145.b0522,511145.b0529,511145.b0578,511145.b0628,511145.b0630,511145.b0651,511145.b0660,511145.b0661,511145.b0683,511145.b0694,511145.b0766,511145.b0774,511145.b0835,511145.b0851,511145.b0877,511145.b0905,511145.b0918,511145.b0948,511145.b0949,511145.b1131,511145.b1…	mog,rihC,murC,hpt,mtn,map,arfB,ykgE,ykgG,allB,purK,folD,nfsB,lipA,lipB,rihA,ybeZ,miaB,fur,kdpE,ybhA,bioA,rimO,nfsA,ybjX,ycaO,kdsB,rlmL,uup,purB,mnmA,tdk,yciO,ribA,rsmF,purT,purF,purN,iscR,srmB,yfiF,pssA,yfiH,rluD,pheA,smpB,mutS,eno,syd,recB,yqeA,xerD,yggS,rdgB,gss,metC,parC,parE,nudF,hldE,mug,rlmG,rsmI,elbB,yrfG,hslR,pck,ftsY,yhiN,rlmJ,trmL,gpsA,dut,pyrE,yicC,mnmG,yieP,ppiC,ubiD,pepQ,polA,yihA,fp…
	GO Component	GO:0005829	Cytosol	78	1044	0.32	7.58e-11	511145.b0009,511145.b0030,511145.b0125,511145.b0159,511145.b0168,511145.b0306,511145.b0308,511145.b0522,511145.b0529,511145.b0578,511145.b0628,511145.b0651,511145.b0660,511145.b0661,511145.b0683,511145.b0694,511145.b0766,511145.b0835,511145.b0851,511145.b0877,511145.b0905,511145.b0918,511145.b1131,511145.b1133,511145.b1238,511145.b1267,511145.b1277,511145.b1849,511145.b2312,511145.b2500,511145.b2…	mog,rihC,hpt,mtn,map,ykgE,ykgG,purK,folD,nfsB,lipA,rihA,ybeZ,miaB,fur,kdpE,ybhA,rimO,nfsA,ybjX,ycaO,kdsB,purB,mnmA,tdk,yciO,ribA,purT,purF,purN,iscR,srmB,yfiF,pssA,yfiH,rluD,smpB,mutS,eno,recB,yqeA,yggS,rdgB,gss,parC,parE,nudF,hldE,elbB,yrfG,hslR,pck,ftsY,yhiN,rlmJ,gpsA,dut,pyrE,yicC,mnmG,yieP,ubiD,pepQ,polA,yihA,fpr,yjaG,purH,pgi,ubiC,zur,acs,groL,epmA,valS,rsmC,deoA,deoB
	STRING clusters	CL:805	rRNA modification, and tRNA modification	14	42	0.97	2.69e-06	511145.b0661,511145.b0835,511145.b0905,511145.b0948,511145.b0949,511145.b1835,511145.b2593,511145.b2594,511145.b3084,511145.b3146,511145.b3499,511145.b3606,511145.b4371,511145.b4469	miaB,rimO,ycaO,rlmL,uup,rsmF,yfiH,rluD,rlmG,rsmI,rlmJ,trmL,rsmC,ygiQ
	STRING clusters	CL:806	rRNA methylation, and tRNA (cytosine) methyltransferase activity	12	29	1.07	2.73e-06	511145.b0661,511145.b0948,511145.b0949,511145.b1835,511145.b2593,511145.b2594,511145.b3084,511145.b3146,511145.b3499,511145.b3606,511145.b4371,511145.b4469	miaB,rlmL,uup,rsmF,yfiH,rluD,rlmG,rsmI,rlmJ,trmL,rsmC,ygiQ
yellow	STRING clusters	CL:800	RNA modification, and iron-sulfur cluster assembly	20	110	0.71	2.94e-06	511145.b0628,511145.b0630,511145.b0661,511145.b0835,511145.b0905,511145.b0948,511145.b0949,511145.b1133,511145.b1835,511145.b2531,511145.b2581,511145.b2593,511145.b2594,511145.b3084,511145.b3146,511145.b3499,511145.b3606,511145.b3741,511145.b4371,511145.b4469	lipA,lipB,miaB,rimO,ycaO,rlmL,uup,mnmA,rsmF,iscR,yfiF,yfiH,rluD,rlmG,rsmI,rlmJ,trmL,mnmG,rsmC,ygiQ
	STRING clusters	CL:803	Mixed, incl. RNA methyltransferase activity, and Methyltransferase domain	15	57	0.87	2.94e-06	511145.b0661,511145.b0835,511145.b0905,511145.b0948,511145.b0949,511145.b1835,511145.b2581,511145.b2593,511145.b2594,511145.b3084,511145.b3146,511145.b3499,511145.b3606,511145.b4371,511145.b4469	miaB,rimO,ycaO,rlmL,uup,rsmF,yfiF,yfiH,rluD,rlmG,rsmI,rlmJ,trmL,rsmC,ygiQ
	STRING clusters	CL:1725	Nucleoside monophosphate biosynthetic process, and Pyrimidine metabolism	14	64	0.79	3.54e-05	511145.b0125,511145.b0522,511145.b0529,511145.b1131,511145.b1238,511145.b1849,511145.b2312,511145.b2500,511145.b3399,511145.b3642,511145.b4005,511145.b4006,511145.b4382,511145.b4383	hpt,purK,folD,purB,tdk,purT,purF,purN,yrfG,pyrE,purD,purH,deoA,deoB
	STRING clusters	CL:1726	Nucleoside monophosphate biosynthetic process, and Pyrimidine metabolism	12	49	0.84	8.33e-05	511145.b0125,511145.b0522,511145.b1131,511145.b1238,511145.b2312,511145.b2500,511145.b3399,511145.b3642,511145.b4005,511145.b4006,511145.b4382,511145.b4383	hpt,purK,purB,tdk,purF,purN,yrfG,pyrE,purD,purH,deoA,deoB
	STRING clusters	CL:1728	Ribonucleoside monophosphate biosynthetic process	8	23	0.99	0.00062	511145.b0125,511145.b0522,511145.b1131,511145.b2312,511145.b2500,511145.b3642,511145.b4005,511145.b4006	hpt,purK,purB,purF,purN,pyrE,purD,purH
	STRING clusters	CL:1729	Purine nucleoside monophosphate biosynthetic process	7	17	1.07	0.00091	511145.b0125,511145.b0522,511145.b1131,511145.b2312,511145.b2500,511145.b4005,511145.b4006	hpt,purK,purB,purF,purN,purD,purH
	STRING clusters	CL:807	rRNA methylation, and tRNA (cytosine) methyltransferase activity	7	17	1.07	0.00091	511145.b0661,511145.b1835,511145.b3084,511145.b3146,511145.b3499,511145.b3606,511145.b4371	miaB,rsmF,rlmG,rsmI,rlmJ,trmL,rsmC
	STRING clusters	CL:1730	De novo IMP biosynthetic process	6	11	1.19	0.0010	511145.b0522,511145.b1131,511145.b2312,511145.b2500,511145.b4005,511145.b4006	purK,purB,purF,purN,purD,purH
	STRING clusters	CL:1733	De novo IMP biosynthetic process	4	5	1.35	0.0097	511145.b2312,511145.b2500,511145.b4005,511145.b4006	purF,purN,purD,purH
	STRING clusters	CL:840	Mixed, incl. rRNA (guanine-N2-)-methyltransferase activity, and ApaG domain	5	12	1.07	0.0121	511145.b0948,511145.b0949,511145.b2593,511145.b2594,511145.b4469	rlmL,uup,yfiH,rluD,ygiQ
	STRING clusters	CL:506	DNA repair, and DNA-dependent DNA replication	11	85	0.56	0.0218	511145.b0398,511145.b2733,511145.b2820,511145.b2894,511145.b2961,511145.b3019,511145.b3030,511145.b3068,511145.b3863,511145.b3935,511145.b4170	sbcD,mutS,recB,xerD,mutY,parC,parE,mug,polA,priA,mutL
	STRING clusters	CL:1542	Amino-acid biosynthesis, and nucleoside monophosphate metabolic process	16	169	0.43	0.0267	511145.b0125,511145.b0522,511145.b0529,511145.b1131,511145.b1238,511145.b1849,511145.b2312,511145.b2500,511145.b2599,511145.b3008,511145.b3399,511145.b3642,511145.b4005,511145.b4006,511145.b4382,511145.b4383	hpt,purK,folD,purB,tdk,purT,purF,purN,pheA,metC,yrfG,pyrE,purD,purH,deoA,deoB
darkgreen	STRING clusters	CL:503	DNA repair, and DNA-dependent DNA replication	12	103	0.52	0.0267	511145.b0398,511145.b0955,511145.b2733,511145.b2820,511145.b2894,511145.b2961,511145.b3019,511145.b3030,511145.b3068,511145.b3863,511145.b3935,511145.b4170	sbcD,ycbZ,mutS,recB,xerD,mutY,parC,parE,mug,polA,priA,mutL
	STRING clusters	CL:509	DNA repair, and Topoisomerase	8	48	0.67	0.0272	511145.b0398,511145.b2733,511145.b2820,511145.b2894,511145.b3019,511145.b3030,511145.b3863,511145.b4170	sbcD,mutS,recB,xerD,parC,parE,polA,mutL
	STRING clusters	CL:508	DNA replication, and DNA-dependent ATPase activity	9	68	0.57	0.0481	511145.b0398,511145.b2733,511145.b2820,511145.b2894,511145.b3019,511145.b3030,511145.b3863,511145.b3935,511145.b4170	sbcD,mutS,recB,xerD,parC,parE,polA,priA,mutL
magenta	KEGG	eco00230	Purine metabolism	15	78	0.74	4.43e-05	511145.b0125,511145.b0512,511145.b0522,511145.b1131,511145.b1849,511145.b2312,511145.b2500,511145.b2874,511145.b2954,511145.b3032,511145.b3034,511145.b3399,511145.b4005,511145.b4006,511145.b4383	hpt,allB,purK,purB,purT,purF,purN,yqeA,rdgB,cpdA,nudF,yrfG,purD,purH,deoB
	KEGG	eco01100	Metabolic pathways	54	890	0.23	0.0013	511145.b0009,511145.b0091,511145.b0125,511145.b0159,511145.b0173,511145.b0509,511145.b0512,511145.b0522,511145.b0529,511145.b0628,511145.b0630,511145.b0677,511145.b0774,511145.b0781,511145.b0918,511145.b1131,511145.b1224,511145.b1238,511145.b1277,511145.b1849,511145.b1961,511145.b2312,511145.b2500,511145.b2585,511145.b2599,511145.b2779,511145.b2797,511145.b2842,511145.b2874,511145.b2954,511145.b2…	mog,murC,hpt,mtn,dxr,glxR,allB,purK,folD,lipA,lipB,nagA,bioA,moaA,kdsB,purB,narG,tdk,ribA,purT,dcm,purF,purN,pssA,pheA,eno,sdaB,kduD,yqeA,rdgB,gss,metC,cpdA,nudF,hldE,uxaA,garD,yrfG,pck,dut,pyrE,ubiD,fpr,murI,birA,purD,purH,pgi,ubiC,acs,pepA,yjhH,deoA,deoB
	UniProt Keywords	KW-0658	Purine biosynthesis	8	17	1.12	0.00033	511145.b0522,511145.b0529,511145.b1131,511145.b1849,511145.b2312,511145.b2500,511145.b4005,511145.b4006	purK,folD,purB,purT,purF,purN,purD,purH
	UniProt Keywords	KW-0949	S-adenosyl-L-methionine	14	77	0.71	0.00033	511145.b0628,511145.b0661,511145.b0774,511145.b0781,511145.b0835,511145.b0948,511145.b1835,511145.b1961,511145.b3084,511145.b3146,511145.b3499,511145.b3606,511145.b4371,511145.b4469	lipA,miaB,bioA,moaA,rimO,rlmL,rsmF,dcm,rlmG,rsmI,rlmJ,trmL,rsmC,ygiQ
	UniProt Keywords	KW-0547	Nucleotide-binding	36	506	0.3	0.0046	511145.b0009,511145.b0091,511145.b0125,511145.b0522,511145.b0660,511145.b0781,511145.b0949,511145.b0981,511145.b1133,511145.b1238,511145.b1277,511145.b1849,511145.b2576,511145.b2733,511145.b2820,511145.b2954,511145.b2988,511145.b3030,511145.b3032,511145.b3052,511145.b3056,511145.b3085,511145.b3210,511145.b3352,511145.b3403,511145.b3464,511145.b3865,511145.b3924,511145.b3935,511145.b3973,511145.b4…	mog,murC,hpt,purK,ybeZ,moaA,uup,etk,mnmA,tdk,ribA,purT,srmB,mutS,recB,rdgB,gss,parE,cpdA,hldE,cca,ygjP,arcB,yheS,pck,ftsY,yihA,fpr,priA,birA,purD,acs,groL,epmA,mutL,valS
	UniProt Keywords	KW-0378	Hydrolase	33	469	0.3	0.0098	511145.b0030,511145.b0159,511145.b0168,511145.b0191,511145.b0398,511145.b0512,511145.b0529,511145.b0651,511145.b0677,511145.b0766,511145.b0949,511145.b0955,511145.b1113,511145.b1234,511145.b1277,511145.b2576,511145.b2820,511145.b2954,511145.b2961,511145.b2988,511145.b3032,511145.b3034,511145.b3056,511145.b3068,511145.b3085,511145.b3353,511145.b3399,511145.b3640,511145.b3847,511145.b3863,511145.b3…	rihC,mtn,map,arfB,sbcD,allB,folD,rihA,nagA,ybhA,uup,ycbZ,ldtC,rssA,ribA,srmB,recB,rdgB,mutY,gss,cpdA,nudF,cca,mug,ygjP,yheT,yrfG,dut,pepQ,polA,priA,purH,pepA
	UniProt Keywords	KW-0479	Metal-binding	42	669	0.25	0.0098	511145.b0125,511145.b0168,511145.b0173,511145.b0307,511145.b0512,511145.b0628,511145.b0661,511145.b0677,511145.b0683,511145.b0766,511145.b0781,511145.b0835,511145.b1224,511145.b1238,511145.b1277,511145.b1849,511145.b2312,511145.b2531,511145.b2593,511145.b2779,511145.b2797,511145.b2820,511145.b2954,511145.b2961,511145.b2988,511145.b3030,511145.b3032,511145.b3034,511145.b3056,511145.b3399,511145.b3…	hpt,map,dxr,ykgF,allB,lipA,miaB,nagA,fur,ybhA,moaA,rimO,narG,tdk,ribA,purT,purF,iscR,yfiH,eno,sdaB,recB,rdgB,mutY,gss,parE,cpdA,nudF,cca,yrfG,pck,dut,ubiD,pepQ,yihA,priA,purD,acs,pepA,yjiL,deoB,ygiQ
	UniProt Keywords	KW-0963	Cytoplasm	42	672	0.25	0.0098	511145.b0091,511145.b0125,511145.b0191,511145.b0628,511145.b0630,511145.b0660,511145.b0661,511145.b0683,511145.b0694,511145.b0774,511145.b0835,511145.b0918,511145.b0948,511145.b0949,511145.b1133,511145.b1238,511145.b1835,511145.b2576,511145.b2585,511145.b2599,511145.b2620,511145.b2779,511145.b2894,511145.b3008,511145.b3068,511145.b3084,511145.b3146,511145.b3403,511145.b3464,511145.b3606,511145.b3…	murC,hpt,arfB,lipA,lipB,ybeZ,miaB,fur,kdpE,bioA,rimO,kdsB,rlmL,uup,mnmA,tdk,rsmF,srmB,pssA,pheA,smpB,eno,xerD,metC,mug,rlmG,rsmI,pck,ftsY,trmL,gpsA,dut,mnmG,ppiC,fpr,pgi,ubiC,groL,valS,yjhH,rsmC,deoB
	UniProt Keywords	KW-0489	Methyltransferase	9	57	0.65	0.0163	511145.b0948,511145.b1835,511145.b1961,511145.b2581,511145.b3084,511145.b3146,511145.b3499,511145.b3606,511145.b4371	rlmL,rsmF,dcm,yfiF,rlmG,rsmI,rlmJ,trmL,rsmC
	UniProt Keywords	KW-0698	rRNA processing	7	35	0.75	0.0190	511145.b0948,511145.b1835,511145.b2594,511145.b3084,511145.b3146,511145.b3499,511145.b4371	rlmL,rsmF,rluD,rlmG,rsmI,rlmJ,rsmC
	UniProt Keywords	KW-0460	Magnesium	21	266	0.35	0.0227	511145.b0125,511145.b0173,511145.b0766,511145.b0918,511145.b1849,511145.b2312,511145.b2779,511145.b2820,511145.b2954,511145.b2988,511145.b3030,511145.b3034,511145.b3056,511145.b3399,511145.b3403,511145.b3640,511145.b3642,511145.b3865,511145.b4005,511145.b4069,511145.b4371	hpt,dxr,ybhA,kdsB,purT,purF,eno,recB,rdgB,gss,parE,nudF,cca,yrfG,pck,dut,pyrE,yihA,purD,acs,rsmC
	UniProt Keywords	KW-0464	Manganese	11	91	0.53	0.0227	511145.b0173,511145.b2954,511145.b3034,511145.b3091,511145.b3399,511145.b3403,511145.b3843,511145.b3847,511145.b4005,511145.b4260,511145.b4383	dxr,rdgB,nudF,uxaA,yrfG,pck,ubiD,pepQ,purD,pepA,deoB
	UniProt Keywords	KW-0456	Lyase	15	169	0.4	0.0402	511145.b0781,511145.b1131,511145.b2599,511145.b2779,511145.b2797,511145.b2871,511145.b3008,511145.b3091,511145.b3128,511145.b3209,511145.b3403,511145.b3843,511145.b4039,511145.b4298,511145.b4335	moaA,purB,pheA,eno,sdaB,ygeX,metC,uxaA,garD,elbB,pck,ubiD,ubiC,yjhH,yjiM
	UniProt Keywords	KW-0808	Transferase	34	572	0.23	0.0493	511145.b0009,511145.b0125,511145.b0628,511145.b0630,511145.b0661,511145.b0774,511145.b0835,511145.b0918,511145.b0948,511145.b0981,511145.b1113,511145.b1133,511145.b1238,511145.b1835,511145.b1849,511145.b1961,511145.b2312,511145.b2500,511145.b2581,511145.b2585,511145.b2874,511145.b3052,511145.b3056,511145.b3084,511145.b3146,511145.b3208,511145.b3210,511145.b3499,511145.b3606,511145.b3642,511145.b3…	mog,hpt,lipA,lipB,miaB,bioA,rimO,kdsB,rlmL,etk,ldtC,mnmA,tdk,rsmF,purT,dcm,purF,purN,yfiF,pssA,yqeA,hldE,cca,rlmG,rsmI,mtgA,arcB,rlmJ,trmL,pyrE,polA,purH,rsmC,deoA
	UniProt Keywords	KW-0067	ATP-binding	27	419	0.26	0.0498	511145.b0009,511145.b0091,511145.b0522,511145.b0660,511145.b0949,511145.b0981,511145.b1133,511145.b1238,511145.b1849,511145.b2576,511145.b2733,511145.b2820,511145.b2988,511145.b3030,511145.b3052,511145.b3056,511145.b3210,511145.b3352,511145.b3403,511145.b3935,511145.b3973,511145.b4005,511145.b4069,511145.b4143,511145.b4155,511145.b4170,511145.b4258	mog,murC,purK,ybeZ,uup,etk,mnmA,tdk,purT,srmB,mutS,recB,gss,parE,hldE,cca,arcB,yheS,pck,priA,birA,purD,acs,groL,epmA,mutL,valS
Downregulated
	GO Component	GO:0098552	Side of membrane	9	63	0.87	0.0013	511145.b0378,511145.b0441,511145.b1175,511145.b1209,511145.b2133,511145.b2194,511145.b2195,511145.b2197,511145.b3147	yaiW,ppiD,minD,lolB,dld,ccmH,dsbE,ccmE,lpoA
	GO Component	GO:0005622	Intracellular	44	1453	0.19	0.0265	511145.b0071,511145.b0072,511145.b0074,511145.b0077,511145.b0378,511145.b0386,511145.b0393,511145.b0424,511145.b0439,511145.b0470,511145.b0506,511145.b0756,511145.b1066,511145.b1114,511145.b1175,511145.b1412,511145.b1512,511145.b1584,511145.b1613,511145.b1637,511145.b1740,511145.b1765,511145.b1874,511145.b2009,511145.b2016,511145.b2024,511145.b2042,511145.b2133,511145.b2234,511145.b2235,511145.b2…	leuD,leuC,leuA,ilvI,yaiW,proC,rdgC,yajL,lon,dnaX,allR,galM,rimJ,mfd,minD,azoR,lsrR,speG,manA,tyrS,nadE,ydjA,cutC,sbmC,yeeZ,hisA,wcaN,dld,nrdA,nrdB,glpA,glpB,yfcD,folC,fabB,cysM,xseA,rpoS,epd,speC,glgB,glyS,selA,metA
	GO Component	GO:0110165	Cellular anatomical entity	69	2845	0.1	0.0265	511145.b0071,511145.b0072,511145.b0074,511145.b0077,511145.b0124,511145.b0378,511145.b0386,511145.b0393,511145.b0408,511145.b0424,511145.b0434,511145.b0439,511145.b0441,511145.b0465,511145.b0506,511145.b0756,511145.b1066,511145.b1097,511145.b1114,511145.b1175,511145.b1193,511145.b1209,511145.b1222,511145.b1412,511145.b1512,511145.b1584,511145.b1602,511145.b1603,511145.b1613,511145.b1614,511145.b1…	leuD,leuC,leuA,ilvI,gcd,yaiW,proC,rdgC,secD,yajL,yajG,lon,ppiD,mscK,allR,galM,rimJ,yceG,mfd,minD,emtA,lolB,narX,azoR,lsrR,speG,pntB,pntA,manA,ydgA,tyrS,nadE,ydjA,sppA,cutC,yedD,yedI,sbmC,yeeZ,hisA,wzzB,wcaN,yegH,dld,yejM,ccmH,dsbE,ccmF,ccmE,nrdA,nrdB,glpA,glpB,yfbS,yfcD,folC,fabB,cysM,yfgH,xseA,rpoS,epd,speC,lpoA,csrD,glgB,glyS,selA,metA
	GO Component	GO:0005737	Cytoplasm	42	1399	0.19	0.0267	511145.b0071,511145.b0072,511145.b0074,511145.b0077,511145.b0378,511145.b0386,511145.b0393,511145.b0424,511145.b0439,511145.b0506,511145.b0756,511145.b1066,511145.b1114,511145.b1175,511145.b1412,511145.b1512,511145.b1584,511145.b1613,511145.b1637,511145.b1740,511145.b1765,511145.b1874,511145.b2009,511145.b2016,511145.b2024,511145.b2042,511145.b2234,511145.b2235,511145.b2241,511145.b2242,511145.b2…	leuD,leuC,leuA,ilvI,yaiW,proC,rdgC,yajL,lon,allR,galM,rimJ,mfd,minD,azoR,lsrR,speG,manA,tyrS,nadE,ydjA,cutC,sbmC,yeeZ,hisA,wcaN,nrdA,nrdB,glpA,glpB,yfcD,folC,fabB,cysM,xseA,rpoS,epd,speC,glgB,glyS,selA,metA
	GO Component	GO:0031233	Intrinsic component of external side of plasma membrane	4	19	1.04	0.0325	511145.b0441,511145.b2194,511145.b2195,511145.b2197	ppiD,ccmH,dsbE,ccmE
	GO Component	GO:0031237	Intrinsic component of periplasmic side of plasma membrane	3	8	1.29	0.0325	511145.b2194,511145.b2195,511145.b2197	ccmH,dsbE,ccmE
	GO Component	GO:0005829	Cytosol	33	1044	0.21	0.0361	511145.b0071,511145.b0072,511145.b0074,511145.b0077,511145.b0378,511145.b0386,511145.b0393,511145.b0424,511145.b0439,511145.b0506,511145.b1066,511145.b1114,511145.b1175,511145.b1412,511145.b1512,511145.b1613,511145.b1637,511145.b1740,511145.b1765,511145.b2016,511145.b2024,511145.b2042,511145.b2234,511145.b2235,511145.b2241,511145.b2242,511145.b2299,511145.b2323,511145.b2927,511145.b2965,511145.b3…	leuD,leuC,leuA,ilvI,yaiW,proC,rdgC,yajL,lon,allR,rimJ,mfd,minD,azoR,lsrR,manA,tyrS,nadE,ydjA,yeeZ,hisA,wcaN,nrdA,nrdB,glpA,glpB,yfcD,fabB,epd,speC,glgB,glyS,selA
limegreen	KEGG	eco00290	Valine, leucine and isoleucine biosynthesis	4	16	1.11	0.0321	511145.b0071,511145.b0072,511145.b0074,511145.b0077	leuD,leuC,leuA,ilvI
	KEGG	eco01110	Biosynthesis of secondary metabolites	17	339	0.41	0.0321	511145.b0071,511145.b0072,511145.b0074,511145.b0077,511145.b0124,511145.b0386,511145.b0756,511145.b1208,511145.b1378,511145.b1613,511145.b2024,511145.b2042,511145.b2241,511145.b2242,511145.b2965,511145.b3432,511145.b4013	leuD,leuC,leuA,ilvI,gcd,proC,galM,ispE,pfo,manA,hisA,wcaN,glpA,glpB,speC,glgB,metA
yellow	UniProt Keywords	KW-0201	Cytochrome c-type biogenesis	4	10	1.31	0.0343	511145.b2194,511145.b2195,511145.b2196,511145.b2197	ccmH,dsbE,ccmF,ccmE

## Sheet: Table S3 - NaClO4 + NaCl
Supplementary Table S3: Detailed summary of the functional enrichments found for shared up- and downregulated proteins in NaClO4 and NaCl with the help of the STRING database (version 11.5).
Color	category	term ID	term description	observed gene count	background gene count	strength	false discovery rate	matching proteins in your network (IDs)	matching proteins in your network (labels)
Upregulated
limegreen	GO Process	GO:0006260	DNA replication	12	55	0.75	0.0119	511145.b0015,511145.b0060,511145.b0215,511145.b0397,511145.b0892,511145.b0924,511145.b2496,511145.b2676,511145.b3149,511145.b3699,511145.b3778,511145.b4052	dnaJ,polB,dnaQ,sbcC,rarA,mukB,hda,nrdF,diaA,gyrB,rep,dnaB
red	GO Process	GO:0015920	Lipopolysaccharide transport	6	9	1.23	0.0119	511145.b0054,511145.b0914,511145.b3199,511145.b3201,511145.b4261,511145.b4262	lptD,msbA,lptC,lptB,lptF,lptG
	GO Process	GO:0061024	Membrane organization	8	27	0.88	0.0252	511145.b0054,511145.b0914,511145.b2477,511145.b2595,511145.b3199,511145.b3201,511145.b4261,511145.b4262	lptD,msbA,bamC,bamD,lptC,lptB,lptF,lptG
	GO Process	GO:0006099	Tricarboxylic acid cycle	8	29	0.85	0.0290	511145.b0118,511145.b0721,511145.b0723,511145.b0724,511145.b0726,511145.b0727,511145.b0729,511145.b1276	acnB,sdhC,sdhA,sdhB,sucA,sucB,sucD,acnA
	GO Process	GO:0009060	Aerobic respiration	10	53	0.68	0.0412	511145.b0118,511145.b0721,511145.b0723,511145.b0724,511145.b0726,511145.b0727,511145.b0729,511145.b1276,511145.b3605,511145.b3833	acnB,sdhC,sdhA,sdhB,sucA,sucB,sucD,acnA,lldD,ubiE
	GO Process	GO:0044237	Cellular metabolic process	102	1983	0.12	0.0412	511145.b0015,511145.b0060,511145.b0114,511145.b0115,511145.b0116,511145.b0118,511145.b0120,511145.b0121,511145.b0149,511145.b0182,511145.b0186,511145.b0215,511145.b0221,511145.b0311,511145.b0397,511145.b0475,511145.b0586,511145.b0610,511145.b0636,511145.b0662,511145.b0721,511145.b0723,511145.b0724,511145.b0726,511145.b0727,511145.b0729,511145.b0759,511145.b0799,511145.b0876,511145.b0892,511145.b0…	dnaJ,polB,aceE,aceF,lpd,acnB,speD,speE,mrcB,lpxB,ldcC,dnaQ,fadE,betA,sbcC,hemH,entF,rnk,rlmH,ubiF,sdhC,sdhA,sdhB,sucA,sucB,sucD,galE,dinG,ybjD,rarA,lpxK,mukB,putA,phoQ,acnA,b1403,hrpA,maeA,yniA,nudL,otsB,wcaC,wzb,truA,eutC,eutB,intZ,eutM,eutQ,maeB,hda,sseA,trmJ,lepB,nrdF,mprA,queE,relA,recD,hyuA,guaD,recJ,yggW,gpr,diaA,folP,kdsD,bioH,lldD,waaU,waaZ,waaY,waaQ,spoT,ilvN,ilvB,gyrB,mnmE,atpD,atpA,rep…
	GO Process	GO:0009987	Cellular process	135	2926	0.07	0.0427	511145.b0015,511145.b0054,511145.b0060,511145.b0083,511145.b0114,511145.b0115,511145.b0116,511145.b0118,511145.b0120,511145.b0121,511145.b0149,511145.b0182,511145.b0186,511145.b0192,511145.b0215,511145.b0221,511145.b0311,511145.b0397,511145.b0475,511145.b0584,511145.b0586,511145.b0610,511145.b0636,511145.b0637,511145.b0662,511145.b0721,511145.b0723,511145.b0724,511145.b0726,511145.b0727,511145.b0…	dnaJ,lptD,polB,ftsL,aceE,aceF,lpd,acnB,speD,speE,mrcB,lpxB,ldcC,nlpE,dnaQ,fadE,betA,sbcC,hemH,fepA,entF,rnk,rlmH,rsfS,ubiF,sdhC,sdhA,sdhB,sucA,sucB,sucD,galE,ybhS,dinG,artP,ybjD,macB,rarA,msbA,lpxK,mukB,putA,phoQ,acnA,b1403,hrpA,aldA,yncD,maeA,yniA,nudL,otsB,plaP,wcaC,wzb,truA,eutC,eutB,intZ,eutM,eutQ,maeB,bamC,hda,sseA,trmJ,lepB,bamD,stpA,nrdF,proV,mprA,queE,relA,ygdH,recD,hyuA,guaD,recJ,yggW,gp…
	GO Function	GO:0000166	Nucleotide binding	50	702	0.26	0.0177	511145.b0015,511145.b0060,511145.b0116,511145.b0221,511145.b0311,511145.b0397,511145.b0586,511145.b0662,511145.b0723,511145.b0726,511145.b0729,511145.b0759,511145.b0799,511145.b0864,511145.b0876,511145.b0879,511145.b0892,511145.b0914,511145.b0915,511145.b0924,511145.b1014,511145.b1129,511145.b1413,511145.b1479,511145.b1725,511145.b2463,511145.b2496,511145.b2677,511145.b2784,511145.b2795,511145.b2…	dnaJ,polB,lpd,fadE,betA,sbcC,entF,ubiF,sdhA,sucA,sucD,galE,dinG,artP,ybjD,macB,rarA,msbA,lpxK,mukB,putA,phoQ,hrpA,maeA,yniA,maeB,hda,proV,relA,ygdH,recD,lptB,ftsE,lldD,waaY,ilvB,gyrB,mnmE,atpD,atpA,rep,rhlB,ubiB,hemG,srkA,sthA,zraR,dusA,dnaB,miaA
	GO Function	GO:0036094	Small molecule binding	55	817	0.24	0.0177	511145.b0015,511145.b0060,511145.b0114,511145.b0115,511145.b0116,511145.b0149,511145.b0221,511145.b0311,511145.b0397,511145.b0586,511145.b0662,511145.b0723,511145.b0726,511145.b0727,511145.b0729,511145.b0759,511145.b0799,511145.b0864,511145.b0876,511145.b0879,511145.b0892,511145.b0914,511145.b0915,511145.b0924,511145.b1014,511145.b1129,511145.b1413,511145.b1479,511145.b1725,511145.b2440,511145.b2…	dnaJ,polB,aceE,aceF,lpd,mrcB,fadE,betA,sbcC,entF,ubiF,sdhA,sucA,sucB,sucD,galE,dinG,artP,ybjD,macB,rarA,msbA,lpxK,mukB,putA,phoQ,hrpA,maeA,yniA,eutC,maeB,hda,proV,relA,ygdH,recD,lptB,ftsE,lldD,waaY,ilvB,gyrB,mnmE,atpD,atpA,rep,rhlB,ubiB,hemG,srkA,sthA,zraR,dusA,dnaB,miaA
	GO Function	GO:0043168	Anion binding	51	734	0.25	0.0177	511145.b0015,511145.b0114,511145.b0115,511145.b0116,511145.b0149,511145.b0182,511145.b0221,511145.b0311,511145.b0397,511145.b0586,511145.b0662,511145.b0723,511145.b0726,511145.b0727,511145.b0759,511145.b0799,511145.b0864,511145.b0876,511145.b0879,511145.b0892,511145.b0914,511145.b0915,511145.b0924,511145.b1014,511145.b1129,511145.b1413,511145.b1725,511145.b2496,511145.b2677,511145.b2784,511145.b2…	dnaJ,aceE,aceF,lpd,mrcB,lpxB,fadE,betA,sbcC,entF,ubiF,sdhA,sucA,sucB,galE,dinG,artP,ybjD,macB,rarA,msbA,lpxK,mukB,putA,phoQ,hrpA,yniA,hda,proV,relA,ygdH,recD,lptB,ftsE,lldD,waaY,ilvB,gyrB,mnmE,atpD,atpA,rep,rhlB,ubiB,hemG,srkA,sthA,zraR,dusA,dnaB,miaA
	GO Function	GO:0015437	Lipopolysaccharide floppase activity	4	4	1.41	0.0303	511145.b0914,511145.b3201,511145.b4261,511145.b4262	msbA,lptB,lptF,lptG
	GO Function	GO:0043167	Ion binding	75	1335	0.16	0.0303	511145.b0015,511145.b0114,511145.b0115,511145.b0116,511145.b0118,511145.b0149,511145.b0182,511145.b0215,511145.b0221,511145.b0311,511145.b0397,511145.b0475,511145.b0586,511145.b0662,511145.b0721,511145.b0723,511145.b0724,511145.b0726,511145.b0727,511145.b0759,511145.b0799,511145.b0864,511145.b0876,511145.b0879,511145.b0892,511145.b0914,511145.b0915,511145.b0924,511145.b1014,511145.b1129,511145.b1…	dnaJ,aceE,aceF,lpd,acnB,mrcB,lpxB,dnaQ,fadE,betA,sbcC,hemH,entF,ubiF,sdhC,sdhA,sdhB,sucA,sucB,galE,dinG,artP,ybjD,macB,rarA,msbA,lpxK,mukB,putA,phoQ,acnA,hrpA,maeA,yniA,nudL,otsB,maeB,hda,nrdF,proV,queE,relA,ygdH,fucI,recD,hyuA,guaD,yggI,yggW,folP,kdsD,lptB,ftsE,lldD,waaY,ilvB,gyrB,mnmE,atpD,atpA,rep,rhlB,yigB,pldA,yigL,ubiB,hemG,srkA,sthA,rpoC,zraP,zraR,dusA,dnaB,miaA
	GO Function	GO:0005319	Lipid transporter activity	6	19	0.91	0.0318	511145.b0914,511145.b3035,511145.b3199,511145.b3201,511145.b4261,511145.b4262	msbA,tolC,lptC,lptB,lptF,lptG
	GO Function	GO:0004386	Helicase activity	7	30	0.78	0.0424	511145.b0799,511145.b0892,511145.b1413,511145.b2819,511145.b3778,511145.b3780,511145.b4052	dinG,rarA,hrpA,recD,rep,rhlB,dnaB
	GO Component	GO:0032991	Protein-containing complex	45	480	0.38	6.59e-06	511145.b0015,511145.b0054,511145.b0114,511145.b0115,511145.b0116,511145.b0215,511145.b0586,511145.b0721,511145.b0723,511145.b0726,511145.b0727,511145.b0729,511145.b0793,511145.b0864,511145.b0879,511145.b0892,511145.b0914,511145.b0924,511145.b2440,511145.b2441,511145.b2477,511145.b2595,511145.b2597,511145.b2669,511145.b2676,511145.b2677,511145.b2819,511145.b3006,511145.b3035,511145.b3199,511145.b3…	dnaJ,lptD,aceE,aceF,lpd,dnaQ,entF,sdhC,sdhA,sucA,sucB,sucD,ybhS,artP,macB,rarA,msbA,mukB,eutC,eutB,bamC,bamD,raiA,stpA,nrdF,proV,recD,exbB,tolC,lptC,lptB,ilvN,ilvB,gyrB,atpD,atpA,fadB,oxyR,dnaB,hflK,hflC,tamA,tamB,lptF,lptG
	GO Component	GO:0098796	Membrane protein complex	18	160	0.46	0.0096	511145.b0721,511145.b0723,511145.b0793,511145.b0864,511145.b0879,511145.b0914,511145.b2477,511145.b2595,511145.b2677,511145.b3006,511145.b3035,511145.b3201,511145.b3732,511145.b3734,511145.b4174,511145.b4175,511145.b4261,511145.b4262	sdhC,sdhA,ybhS,artP,macB,msbA,bamC,bamD,proV,exbB,tolC,lptB,atpD,atpA,hflK,hflC,lptF,lptG
	GO Component	GO:0005622	Intracellular	80	1453	0.15	0.0101	511145.b0015,511145.b0114,511145.b0115,511145.b0116,511145.b0118,511145.b0120,511145.b0121,511145.b0182,511145.b0186,511145.b0215,511145.b0475,511145.b0586,511145.b0636,511145.b0637,511145.b0662,511145.b0721,511145.b0723,511145.b0726,511145.b0727,511145.b0729,511145.b0759,511145.b0892,511145.b0924,511145.b1014,511145.b1276,511145.b1415,511145.b1479,511145.b2440,511145.b2441,511145.b2450,511145.b2…	dnaJ,aceE,aceF,lpd,acnB,speD,speE,lpxB,ldcC,dnaQ,hemH,entF,rlmH,rsfS,ubiF,sdhC,sdhA,sucA,sucB,sucD,galE,rarA,mukB,putA,acnA,aldA,maeA,eutC,eutB,yffS,eutM,maeB,hda,sseA,trmJ,raiA,stpA,nrdF,mprA,queE,ygdH,fucI,recD,hyuA,yggI,yggW,yqjI,yhbP,folP,lptB,bioH,ftsE,yibN,waaU,waaQ,spoT,ilvN,ilvB,gyrB,mnmE,atpD,atpA,rep,rhlB,yigL,ubiE,ubiJ,fadA,hemG,srkA,yiiD,oxyR,sthA,rpoC,hemE,zraR,dusA,dnaB,hflK,pmbA
darkgreen	GO Component	GO:0031230	Intrinsic component of cell outer membrane	7	31	0.76	0.0217	511145.b0584,511145.b1451,511145.b2477,511145.b2595,511145.b3035,511145.b3821,511145.b4220	fepA,yncD,bamC,bamD,tolC,pldA,tamA
	GO Component	GO:0045254	Pyruvate dehydrogenase complex	3	3	1.41	0.0380	511145.b0114,511145.b0115,511145.b0116	aceE,aceF,lpd
	GO Component	GO:1902494	Catalytic complex	15	147	0.42	0.0380	511145.b0114,511145.b0115,511145.b0116,511145.b0215,511145.b0721,511145.b0723,511145.b0726,511145.b0727,511145.b0729,511145.b2440,511145.b2441,511145.b2676,511145.b2819,511145.b3670,511145.b3671	aceE,aceF,lpd,dnaQ,sdhC,sdhA,sucA,sucB,sucD,eutC,eutB,nrdF,recD,ilvN,ilvB
	GO Component	GO:1990351	Transporter complex	11	89	0.5	0.0380	511145.b0054,511145.b0793,511145.b0864,511145.b0879,511145.b0914,511145.b2677,511145.b3035,511145.b3199,511145.b3201,511145.b4261,511145.b4262	lptD,ybhS,artP,macB,msbA,proV,tolC,lptC,lptB,lptF,lptG
yellow	STRING clusters	CL:4081	Citrate cycle (TCA cycle), and Pyruvate metabolism	13	45	0.87	6.20e-05	511145.b0114,511145.b0115,511145.b0116,511145.b0118,511145.b0721,511145.b0723,511145.b0724,511145.b0726,511145.b0727,511145.b0729,511145.b1276,511145.b1479,511145.b2463	aceE,aceF,lpd,acnB,sdhC,sdhA,sdhB,sucA,sucB,sucD,acnA,maeA,maeB
	STRING clusters	CL:4129	Citrate cycle (TCA cycle)	10	21	1.09	6.20e-05	511145.b0116,511145.b0118,511145.b0721,511145.b0723,511145.b0724,511145.b0726,511145.b0727,511145.b0729,511145.b1276,511145.b1479	lpd,acnB,sdhC,sdhA,sdhB,sucA,sucB,sucD,acnA,maeA
	STRING clusters	CL:4130	Citrate cycle (TCA cycle)	9	14	1.22	6.20e-05	511145.b0116,511145.b0118,511145.b0721,511145.b0723,511145.b0724,511145.b0726,511145.b0727,511145.b0729,511145.b1276	lpd,acnB,sdhC,sdhA,sdhB,sucA,sucB,sucD,acnA
	STRING clusters	CL:2103	Protoporphyrinogen IX metabolic process, and Ubiquinone biosynthesis	9	23	1.0	0.00040	511145.b0475,511145.b0662,511145.b3802,511145.b3803,511145.b3833,511145.b3834,511145.b3835,511145.b3850,511145.b3997	hemH,ubiF,hemY,hemX,ubiE,ubiJ,ubiB,hemG,hemE
	STRING clusters	CL:2100	Mixed, incl. quinone metabolic process, and porphyrin-containing compound metabolic process	11	60	0.67	0.0077	511145.b0475,511145.b0662,511145.b2955,511145.b3154,511145.b3802,511145.b3803,511145.b3833,511145.b3834,511145.b3835,511145.b3850,511145.b3997	hemH,ubiF,yggW,yhbP,hemY,hemX,ubiE,ubiJ,ubiB,hemG,hemE
	STRING clusters	CL:1239	Mixed, incl. membrane assembly, and lipoprotein localization	8	30	0.83	0.0078	511145.b0054,511145.b0814,511145.b2477,511145.b2595,511145.b3199,511145.b3201,511145.b4261,511145.b4262	lptD,ompX,bamC,bamD,lptC,lptB,lptF,lptG
	STRING clusters	CL:1275	Lipopolysaccharide transport	4	5	1.31	0.0206	511145.b3199,511145.b3201,511145.b4261,511145.b4262	lptC,lptB,lptF,lptG
orange	STRING clusters	CL:2104	Protoporphyrinogen IX metabolic process	5	12	1.03	0.0206	511145.b0475,511145.b3802,511145.b3803,511145.b3850,511145.b3997	hemH,hemY,hemX,hemG,hemE
	STRING clusters	CL:4077	Carbon metabolism, and Propanoate metabolism	14	111	0.51	0.0206	511145.b0114,511145.b0115,511145.b0116,511145.b0118,511145.b0721,511145.b0723,511145.b0724,511145.b0726,511145.b0727,511145.b0729,511145.b1276,511145.b1479,511145.b2463,511145.b3605	aceE,aceF,lpd,acnB,sdhC,sdhA,sdhB,sucA,sucB,sucD,acnA,maeA,maeB,lldD
cyan	STRING clusters	CL:2128	Ubiquinone biosynthesis	4	6	1.23	0.0211	511145.b0662,511145.b3833,511145.b3834,511145.b3835	ubiF,ubiE,ubiJ,ubiB
	STRING clusters	CL:4133	Tricarboxylic acid cycle enzyme complex, and succinate dehydrogenase activity	4	6	1.23	0.0211	511145.b0723,511145.b0724,511145.b0726,511145.b0729	sdhA,sdhB,sucA,sucD
	STRING clusters	CL:1273	Lipopolysaccharide transport, and lipoprotein localization	5	13	0.99	0.0225	511145.b0054,511145.b3199,511145.b3201,511145.b4261,511145.b4262	lptD,lptC,lptB,lptF,lptG
	STRING clusters	CL:3504	Lipopolysaccharide biosynthesis	7	31	0.76	0.0230	511145.b0182,511145.b0915,511145.b3197,511145.b3623,511145.b3624,511145.b3625,511145.b3632	lpxB,lpxK,kdsD,waaU,waaZ,waaY,waaQ
	KEGG	eco00020	Citrate cycle (TCA cycle)	11	29	0.99	1.53e-05	511145.b0114,511145.b0115,511145.b0116,511145.b0118,511145.b0721,511145.b0723,511145.b0724,511145.b0726,511145.b0727,511145.b0729,511145.b1276	aceE,aceF,lpd,acnB,sdhC,sdhA,sdhB,sucA,sucB,sucD,acnA
	KEGG	eco01100	Metabolic pathways	58	890	0.22	0.0016	511145.b0114,511145.b0115,511145.b0116,511145.b0118,511145.b0120,511145.b0121,511145.b0182,511145.b0186,511145.b0221,511145.b0311,511145.b0475,511145.b0662,511145.b0721,511145.b0723,511145.b0724,511145.b0726,511145.b0727,511145.b0729,511145.b0759,511145.b0915,511145.b1014,511145.b1276,511145.b1415,511145.b1897,511145.b2440,511145.b2441,511145.b2463,511145.b2521,511145.b2676,511145.b2777,511145.b2…	aceE,aceF,lpd,acnB,speD,speE,lpxB,ldcC,fadE,betA,hemH,ubiF,sdhC,sdhA,sdhB,sucA,sucB,sucD,galE,lpxK,putA,acnA,aldA,otsB,eutC,eutB,maeB,sseA,nrdF,queE,relA,ygdH,fucI,hyuA,guaD,folP,kdsD,bioH,lldD,waaU,waaY,waaQ,spoT,ilvN,ilvB,atpD,atpA,hemX,yigB,pldA,ubiE,fadA,fadB,hemG,sthA,hemE,miaA,ytjC
	KEGG	eco01110	Biosynthesis of secondary metabolites	30	339	0.36	0.0016	511145.b0114,511145.b0115,511145.b0116,511145.b0118,511145.b0186,511145.b0475,511145.b0586,511145.b0662,511145.b0721,511145.b0723,511145.b0724,511145.b0726,511145.b0727,511145.b0729,511145.b1014,511145.b1276,511145.b1897,511145.b3670,511145.b3671,511145.b3803,511145.b3812,511145.b3821,511145.b3833,511145.b3845,511145.b3846,511145.b3850,511145.b3918,511145.b3997,511145.b4171,511145.b4395	aceE,aceF,lpd,acnB,ldcC,hemH,entF,ubiF,sdhC,sdhA,sdhB,sucA,sucB,sucD,putA,acnA,otsB,ilvN,ilvB,hemX,yigB,pldA,ubiE,fadA,fadB,hemG,cdh,hemE,miaA,ytjC
	KEGG	eco01200	Carbon metabolism	15	109	0.55	0.0016	511145.b0114,511145.b0115,511145.b0116,511145.b0118,511145.b0721,511145.b0723,511145.b0724,511145.b0726,511145.b0727,511145.b0729,511145.b1276,511145.b1479,511145.b2463,511145.b3846,511145.b4395	aceE,aceF,lpd,acnB,sdhC,sdhA,sdhB,sucA,sucB,sucD,acnA,maeA,maeB,fadB,ytjC
blue	KEGG	eco00540	Lipopolysaccharide biosynthesis	7	37	0.69	0.0250	511145.b0182,511145.b0915,511145.b3197,511145.b3623,511145.b3624,511145.b3625,511145.b3632	lpxB,lpxK,kdsD,waaU,waaZ,waaY,waaQ
	UniProt Keywords	KW-0816	Tricarboxylic acid cycle	8	23	0.95	0.0041	511145.b0118,511145.b0721,511145.b0723,511145.b0724,511145.b0726,511145.b0727,511145.b0729,511145.b1276	acnB,sdhC,sdhA,sdhB,sucA,sucB,sucD,acnA
	UniProt Keywords	KW-0235	DNA replication	9	40	0.76	0.0109	511145.b0015,511145.b0215,511145.b0397,511145.b0892,511145.b2496,511145.b2676,511145.b3149,511145.b3778,511145.b4052	dnaJ,dnaQ,sbcC,rarA,hda,nrdF,diaA,rep,dnaB
Downregulated
	GO Process	GO:1901566	Organonitrogen compound biosynthetic process	49	509	0.45	4.99e-08	511145.b0026,511145.b0048,511145.b0073,511145.b0078,511145.b0103,511145.b0131,511145.b0194,511145.b0469,511145.b0474,511145.b0481,511145.b0605,511145.b0783,511145.b0819,511145.b0893,511145.b0908,511145.b0925,511145.b1192,511145.b1275,511145.b1288,511145.b1622,511145.b1636,511145.b1662,511145.b1693,511145.b1704,511145.b1719,511145.b1761,511145.b1768,511145.b1866,511145.b1876,511145.b1991,511145.b2…	ileS,folA,leuB,ilvH,coaE,panD,proS,apt,adk,ybaK,ahpC,moaC,ldtB,serS,aroA,ldtD,ldcA,cysB,fabI,malY,pdxY,ribC,aroD,aroH,thrS,gdhA,pncA,aspS,argS,cobT,hisG,hisD,hisC,hisB,hisH,hisF,hisI,metG,pbpG,yeiP,alaA,pdxB,alaS,serA,speB,cysG,asd,glmS,pyrI
	GO Process	GO:0006520	Cellular amino acid metabolic process	30	254	0.54	7.67e-06	511145.b0026,511145.b0048,511145.b0073,511145.b0078,511145.b0131,511145.b0194,511145.b0893,511145.b0908,511145.b1275,511145.b1622,511145.b1693,511145.b1704,511145.b1719,511145.b1761,511145.b1866,511145.b1876,511145.b2019,511145.b2020,511145.b2021,511145.b2022,511145.b2023,511145.b2025,511145.b2026,511145.b2114,511145.b2290,511145.b2697,511145.b2913,511145.b2937,511145.b3433,511145.b3729	ileS,folA,leuB,ilvH,panD,proS,serS,aroA,cysB,malY,aroD,aroH,thrS,gdhA,aspS,argS,hisG,hisD,hisC,hisB,hisH,hisF,hisI,metG,alaA,alaS,serA,speB,asd,glmS
	GO Process	GO:0008652	Cellular amino acid biosynthetic process	21	138	0.65	2.76e-05	511145.b0048,511145.b0073,511145.b0078,511145.b0131,511145.b0893,511145.b0908,511145.b1275,511145.b1622,511145.b1693,511145.b1704,511145.b1761,511145.b2019,511145.b2020,511145.b2021,511145.b2022,511145.b2023,511145.b2025,511145.b2026,511145.b2290,511145.b2913,511145.b3433	folA,leuB,ilvH,panD,serS,aroA,cysB,malY,aroD,aroH,gdhA,hisG,hisD,hisC,hisB,hisH,hisF,hisI,alaA,serA,asd
	GO Process	GO:0044283	Small molecule biosynthetic process	32	320	0.46	4.41e-05	511145.b0048,511145.b0073,511145.b0078,511145.b0131,511145.b0469,511145.b0480,511145.b0893,511145.b0908,511145.b1095,511145.b1275,511145.b1288,511145.b1622,511145.b1636,511145.b1662,511145.b1693,511145.b1704,511145.b1761,511145.b1991,511145.b2019,511145.b2020,511145.b2021,511145.b2022,511145.b2023,511145.b2025,511145.b2026,511145.b2265,511145.b2290,511145.b2320,511145.b2708,511145.b2913,511145.b3…	folA,leuB,ilvH,panD,apt,ushA,serS,aroA,fabF,cysB,fabI,malY,pdxY,ribC,aroD,aroH,gdhA,cobT,hisG,hisD,hisC,hisB,hisH,hisF,hisI,menF,alaA,pdxB,srlQ,serA,cysG,asd
blue	GO Process	GO:0000105	Histidine biosynthetic process	7	9	1.35	0.00013	511145.b2019,511145.b2020,511145.b2021,511145.b2022,511145.b2023,511145.b2025,511145.b2026	hisG,hisD,hisC,hisB,hisH,hisF,hisI
	GO Process	GO:0044249	Cellular biosynthetic process	59	920	0.27	0.00013	511145.b0026,511145.b0048,511145.b0073,511145.b0078,511145.b0103,511145.b0131,511145.b0194,511145.b0469,511145.b0474,511145.b0480,511145.b0481,511145.b0605,511145.b0783,511145.b0819,511145.b0849,511145.b0893,511145.b0908,511145.b0925,511145.b1095,511145.b1192,511145.b1275,511145.b1284,511145.b1288,511145.b1424,511145.b1622,511145.b1636,511145.b1662,511145.b1693,511145.b1704,511145.b1719,511145.b1…	ileS,folA,leuB,ilvH,coaE,panD,proS,apt,adk,ushA,ybaK,ahpC,moaC,ldtB,grxA,serS,aroA,ldtD,fabF,ldcA,cysB,yciT,fabI,opgD,malY,pdxY,ribC,aroD,aroH,thrS,gdhA,pncA,aspS,argS,cobT,hisG,hisD,hisC,hisB,hisH,hisF,hisI,metG,pbpG,yeiP,menF,alaA,pdxB,alaS,srlQ,serA,speB,crp,cysG,glgC,asd,glmS,nusG,pyrI
	GO Process	GO:0046394	Carboxylic acid biosynthetic process	24	203	0.54	0.00013	511145.b0048,511145.b0073,511145.b0078,511145.b0131,511145.b0893,511145.b0908,511145.b1095,511145.b1275,511145.b1288,511145.b1622,511145.b1693,511145.b1704,511145.b1761,511145.b2019,511145.b2020,511145.b2021,511145.b2022,511145.b2023,511145.b2025,511145.b2026,511145.b2290,511145.b2708,511145.b2913,511145.b3433	folA,leuB,ilvH,panD,serS,aroA,fabF,cysB,fabI,malY,aroD,aroH,gdhA,hisG,hisD,hisC,hisB,hisH,hisF,hisI,alaA,srlQ,serA,asd
	GO Process	GO:1901576	Organic substance biosynthetic process	59	936	0.26	0.00013	511145.b0026,511145.b0048,511145.b0073,511145.b0078,511145.b0103,511145.b0131,511145.b0194,511145.b0469,511145.b0474,511145.b0480,511145.b0481,511145.b0605,511145.b0783,511145.b0819,511145.b0849,511145.b0893,511145.b0908,511145.b0925,511145.b1095,511145.b1192,511145.b1275,511145.b1284,511145.b1288,511145.b1424,511145.b1622,511145.b1636,511145.b1662,511145.b1693,511145.b1704,511145.b1719,511145.b1…	ileS,folA,leuB,ilvH,coaE,panD,proS,apt,adk,ushA,ybaK,ahpC,moaC,ldtB,grxA,serS,aroA,ldtD,fabF,ldcA,cysB,yciT,fabI,opgD,malY,pdxY,ribC,aroD,aroH,thrS,gdhA,pncA,aspS,argS,cobT,hisG,hisD,hisC,hisB,hisH,hisF,hisI,metG,pbpG,yeiP,menF,alaA,pdxB,alaS,srlQ,serA,speB,crp,cysG,glgC,asd,glmS,nusG,pyrI
	GO Process	GO:1901607	Alpha-amino acid biosynthetic process	18	122	0.63	0.00013	511145.b0048,511145.b0073,511145.b0078,511145.b0131,511145.b0893,511145.b1275,511145.b1622,511145.b1761,511145.b2019,511145.b2020,511145.b2021,511145.b2022,511145.b2023,511145.b2025,511145.b2026,511145.b2290,511145.b2913,511145.b3433	folA,leuB,ilvH,panD,serS,cysB,malY,gdhA,hisG,hisD,hisC,hisB,hisH,hisF,hisI,alaA,serA,asd
limegreen	GO Process	GO:0009073	Aromatic amino acid family biosynthetic process	10	33	0.94	0.00015	511145.b0908,511145.b1693,511145.b1704,511145.b2019,511145.b2020,511145.b2021,511145.b2022,511145.b2023,511145.b2025,511145.b2026	aroA,aroD,aroH,hisG,hisD,hisC,hisB,hisH,hisF,hisI
	GO Process	GO:1901564	Organonitrogen compound metabolic process	60	966	0.26	0.00015	511145.b0026,511145.b0048,511145.b0073,511145.b0078,511145.b0103,511145.b0131,511145.b0178,511145.b0194,511145.b0376,511145.b0469,511145.b0474,511145.b0481,511145.b0494,511145.b0525,511145.b0605,511145.b0615,511145.b0783,511145.b0819,511145.b0893,511145.b0908,511145.b0925,511145.b1192,511145.b1253,511145.b1275,511145.b1288,511145.b1326,511145.b1494,511145.b1622,511145.b1636,511145.b1662,511145.b1…	ileS,folA,leuB,ilvH,coaE,panD,skp,proS,ampH,apt,adk,ybaK,tesA,ppiB,ahpC,citF,moaC,ldtB,serS,aroA,ldtD,ldcA,yciA,cysB,fabI,mpaA,pqqL,malY,pdxY,ribC,aroD,aroH,thrS,gdhA,pncA,prc,aspS,argS,cobT,hisG,hisD,hisC,hisB,hisH,hisF,hisI,metG,pbpG,yeiP,alaA,pdxB,sixA,alaS,serA,speB,cysG,asd,glmS,ytfE,pyrI
	GO Process	GO:0044281	Small molecule metabolic process	54	870	0.26	0.00062	511145.b0026,511145.b0048,511145.b0073,511145.b0078,511145.b0103,511145.b0131,511145.b0194,511145.b0355,511145.b0356,511145.b0469,511145.b0474,511145.b0480,511145.b0615,511145.b0849,511145.b0893,511145.b0908,511145.b0980,511145.b1095,511145.b1253,511145.b1275,511145.b1288,511145.b1622,511145.b1636,511145.b1662,511145.b1693,511145.b1704,511145.b1719,511145.b1761,511145.b1768,511145.b1851,511145.b1…	ileS,folA,leuB,ilvH,coaE,panD,proS,frmB,frmA,apt,adk,ushA,citF,grxA,serS,aroA,appA,fabF,yciA,cysB,fabI,malY,pdxY,ribC,aroD,aroH,thrS,gdhA,pncA,edd,aspS,argS,cobT,hisG,hisD,hisC,hisB,hisH,hisF,hisI,metG,narP,menF,alaA,pdxB,alaS,srlQ,serA,speB,cysG,asd,glmS,ppc,pyrI
red	GO Process	GO:0006418	tRNA aminoacylation for protein translation	8	25	0.97	0.0011	511145.b0026,511145.b0194,511145.b0893,511145.b1719,511145.b1866,511145.b1876,511145.b2114,511145.b2697	ileS,proS,serS,thrS,aspS,argS,metG,alaS
	GO Process	GO:0019752	Carboxylic acid metabolic process	36	501	0.32	0.0020	511145.b0026,511145.b0048,511145.b0073,511145.b0078,511145.b0131,511145.b0194,511145.b0893,511145.b0908,511145.b1095,511145.b1253,511145.b1275,511145.b1288,511145.b1622,511145.b1693,511145.b1704,511145.b1719,511145.b1761,511145.b1851,511145.b1866,511145.b1876,511145.b2019,511145.b2020,511145.b2021,511145.b2022,511145.b2023,511145.b2025,511145.b2026,511145.b2114,511145.b2290,511145.b2697,511145.b2…	ileS,folA,leuB,ilvH,panD,proS,serS,aroA,fabF,yciA,cysB,fabI,malY,aroD,aroH,thrS,gdhA,edd,aspS,argS,hisG,hisD,hisC,hisB,hisH,hisF,hisI,metG,alaA,alaS,srlQ,serA,speB,asd,glmS,ppc
	GO Process	GO:0043436	Oxoacid metabolic process	37	525	0.31	0.0022	511145.b0026,511145.b0048,511145.b0073,511145.b0078,511145.b0131,511145.b0194,511145.b0893,511145.b0908,511145.b1095,511145.b1253,511145.b1275,511145.b1288,511145.b1622,511145.b1693,511145.b1704,511145.b1719,511145.b1761,511145.b1851,511145.b1866,511145.b1876,511145.b2019,511145.b2020,511145.b2021,511145.b2022,511145.b2023,511145.b2025,511145.b2026,511145.b2114,511145.b2193,511145.b2290,511145.b2…	ileS,folA,leuB,ilvH,panD,proS,serS,aroA,fabF,yciA,cysB,fabI,malY,aroD,aroH,thrS,gdhA,edd,aspS,argS,hisG,hisD,hisC,hisB,hisH,hisF,hisI,metG,narP,alaA,alaS,srlQ,serA,speB,asd,glmS,ppc
	GO Process	GO:1901605	Alpha-amino acid metabolic process	20	199	0.47	0.0028	511145.b0048,511145.b0073,511145.b0078,511145.b0131,511145.b0893,511145.b1275,511145.b1622,511145.b1761,511145.b2019,511145.b2020,511145.b2021,511145.b2022,511145.b2023,511145.b2025,511145.b2026,511145.b2290,511145.b2913,511145.b2937,511145.b3433,511145.b3729	folA,leuB,ilvH,panD,serS,cysB,malY,gdhA,hisG,hisD,hisC,hisB,hisH,hisF,hisI,alaA,serA,speB,asd,glmS
	GO Process	GO:0006807	Nitrogen compound metabolic process	74	1481	0.16	0.0066	511145.b0026,511145.b0048,511145.b0073,511145.b0078,511145.b0103,511145.b0131,511145.b0178,511145.b0194,511145.b0376,511145.b0410,511145.b0469,511145.b0474,511145.b0480,511145.b0481,511145.b0494,511145.b0525,511145.b0605,511145.b0615,511145.b0783,511145.b0819,511145.b0849,511145.b0893,511145.b0908,511145.b0925,511145.b1061,511145.b1192,511145.b1253,511145.b1274,511145.b1275,511145.b1284,511145.b1…	ileS,folA,leuB,ilvH,coaE,panD,skp,proS,ampH,yajD,apt,adk,ushA,ybaK,tesA,ppiB,ahpC,citF,moaC,ldtB,grxA,serS,aroA,ldtD,dinI,ldcA,yciA,topA,cysB,yciT,fabI,mpaA,pqqL,malY,pdxY,ribC,aroD,aroH,thrS,gdhA,pncA,rnd,prc,aspS,cmoA,cmoB,argS,cobT,hisG,hisD,hisC,hisB,hisH,hisF,hisI,metG,pbpG,yeiP,rsuA,narP,alaA,pdxB,sixA,alaS,serA,speB,crp,cysG,asd,glmS,nusG,rlmB,ytfE,pyrI
	GO Process	GO:0008152	Metabolic process	100	2265	0.11	0.0113	511145.b0026,511145.b0048,511145.b0073,511145.b0078,511145.b0103,511145.b0131,511145.b0178,511145.b0194,511145.b0355,511145.b0356,511145.b0376,511145.b0410,511145.b0469,511145.b0474,511145.b0480,511145.b0481,511145.b0494,511145.b0525,511145.b0605,511145.b0606,511145.b0615,511145.b0783,511145.b0819,511145.b0849,511145.b0893,511145.b0901,511145.b0908,511145.b0925,511145.b0978,511145.b0980,511145.b1…	ileS,folA,leuB,ilvH,coaE,panD,skp,proS,frmB,frmA,ampH,yajD,apt,adk,ushA,ybaK,tesA,ppiB,ahpC,ahpF,citF,moaC,ldtB,grxA,serS,ycaK,aroA,ldtD,cbdA,appA,dinI,yceM,fabF,ldcA,yciA,topA,cysB,yciT,fabI,tyrR,mpaA,ldhA,opgD,tehB,yddW,pqqL,malY,rsxB,pdxY,ribC,aroD,aroH,thrS,yniC,ynjA,gdhA,pncA,rnd,prc,msrC,edd,aspS,cmoA,cmoB,argS,cobT,hisG,hisD,hisC,hisB,hisH,hisF,hisI,metG,bglX,pbpG,yeiP,rsuA,narP,menF,alaA,…
	GO Process	GO:1901362	Organic cyclic compound biosynthetic process	30	423	0.31	0.0113	511145.b0048,511145.b0103,511145.b0469,511145.b0474,511145.b0480,511145.b0783,511145.b0849,511145.b0893,511145.b0908,511145.b1284,511145.b1288,511145.b1636,511145.b1662,511145.b1693,511145.b1704,511145.b1768,511145.b1991,511145.b2019,511145.b2020,511145.b2021,511145.b2022,511145.b2023,511145.b2025,511145.b2026,511145.b2320,511145.b3357,511145.b3368,511145.b3729,511145.b3982,511145.b4244	folA,coaE,apt,adk,ushA,moaC,grxA,serS,aroA,yciT,fabI,pdxY,ribC,aroD,aroH,pncA,cobT,hisG,hisD,hisC,hisB,hisH,hisF,hisI,pdxB,crp,cysG,glmS,nusG,pyrI
	GO Process	GO:0006399	tRNA metabolic process	12	96	0.56	0.0158	511145.b0026,511145.b0194,511145.b0481,511145.b0893,511145.b1719,511145.b1804,511145.b1866,511145.b1870,511145.b1871,511145.b1876,511145.b2114,511145.b2697	ileS,proS,ybaK,serS,thrS,rnd,aspS,cmoA,cmoB,argS,metG,alaS
	GO Process	GO:1901701	Cellular response to oxygen-containing compound	7	31	0.82	0.0158	511145.b0355,511145.b0356,511145.b0739,511145.b0740,511145.b1333,511145.b2935,511145.b3942	frmB,frmA,tolA,tolB,uspE,tktA,katG
	GO Process	GO:0019438	Aromatic compound biosynthetic process	27	385	0.31	0.0271	511145.b0048,511145.b0103,511145.b0469,511145.b0474,511145.b0480,511145.b0849,511145.b0893,511145.b0908,511145.b1284,511145.b1636,511145.b1693,511145.b1704,511145.b1768,511145.b1991,511145.b2019,511145.b2020,511145.b2021,511145.b2022,511145.b2023,511145.b2025,511145.b2026,511145.b2320,511145.b3357,511145.b3368,511145.b3729,511145.b3982,511145.b4244	folA,coaE,apt,adk,ushA,grxA,serS,aroA,yciT,pdxY,aroD,aroH,pncA,cobT,hisG,hisD,hisC,hisB,hisH,hisF,hisI,pdxB,crp,cysG,glmS,nusG,pyrI
	GO Process	GO:0034660	ncRNA metabolic process	14	137	0.47	0.0292	511145.b0026,511145.b0194,511145.b0481,511145.b0893,511145.b1719,511145.b1804,511145.b1866,511145.b1870,511145.b1871,511145.b1876,511145.b2114,511145.b2183,511145.b2697,511145.b4180	ileS,proS,ybaK,serS,thrS,rnd,aspS,cmoA,cmoB,argS,metG,rsuA,alaS,rlmB
	GO Process	GO:0046677	Response to antibiotic	12	108	0.51	0.0374	511145.b0026,511145.b0048,511145.b0739,511145.b0740,511145.b0925,511145.b1288,511145.b1430,511145.b1719,511145.b1830,511145.b2290,511145.b2935,511145.b4150	ileS,folA,tolA,tolB,ldtD,fabI,tehB,thrS,prc,alaA,tktA,ampC
	GO Process	GO:0071704	Organic substance metabolic process	87	1942	0.11	0.0374	511145.b0026,511145.b0048,511145.b0073,511145.b0078,511145.b0103,511145.b0131,511145.b0178,511145.b0194,511145.b0355,511145.b0356,511145.b0376,511145.b0410,511145.b0469,511145.b0474,511145.b0480,511145.b0481,511145.b0494,511145.b0525,511145.b0605,511145.b0615,511145.b0783,511145.b0819,511145.b0849,511145.b0893,511145.b0908,511145.b0925,511145.b0980,511145.b1061,511145.b1095,511145.b1192,511145.b1…	ileS,folA,leuB,ilvH,coaE,panD,skp,proS,frmB,frmA,ampH,yajD,apt,adk,ushA,ybaK,tesA,ppiB,ahpC,citF,moaC,ldtB,grxA,serS,aroA,ldtD,appA,dinI,fabF,ldcA,yciA,topA,cysB,yciT,fabI,mpaA,opgD,pqqL,malY,pdxY,ribC,aroD,aroH,thrS,yniC,gdhA,pncA,rnd,prc,edd,aspS,cmoA,cmoB,argS,cobT,hisG,hisD,hisC,hisB,hisH,hisF,hisI,metG,bglX,pbpG,yeiP,rsuA,narP,menF,alaA,pdxB,sixA,alaS,srlQ,serA,tktA,speB,crp,cysG,glgC,asd,gl…
	GO Process	GO:0043603	Cellular amide metabolic process	18	216	0.38	0.0408	511145.b0026,511145.b0048,511145.b0131,511145.b0194,511145.b0481,511145.b0605,511145.b0615,511145.b0893,511145.b1192,511145.b1253,511145.b1288,511145.b1326,511145.b1719,511145.b1866,511145.b1876,511145.b2114,511145.b2171,511145.b2697	ileS,folA,panD,proS,ybaK,ahpC,citF,serS,ldcA,yciA,fabI,mpaA,thrS,aspS,argS,metG,yeiP,alaS
yellow	GO Process	GO:1901700	Response to oxygen-containing compound	10	79	0.57	0.0408	511145.b0048,511145.b0355,511145.b0356,511145.b0605,511145.b0606,511145.b0739,511145.b0740,511145.b1333,511145.b2935,511145.b3942	folA,frmB,frmA,ahpC,ahpF,tolA,tolB,uspE,tktA,katG
	GO Process	GO:0044237	Cellular metabolic process	88	1983	0.11	0.0434	511145.b0026,511145.b0048,511145.b0073,511145.b0078,511145.b0103,511145.b0131,511145.b0194,511145.b0355,511145.b0356,511145.b0410,511145.b0469,511145.b0474,511145.b0480,511145.b0481,511145.b0525,511145.b0605,511145.b0606,511145.b0615,511145.b0783,511145.b0819,511145.b0849,511145.b0893,511145.b0908,511145.b0925,511145.b0978,511145.b0980,511145.b1061,511145.b1095,511145.b1192,511145.b1253,511145.b1…	ileS,folA,leuB,ilvH,coaE,panD,proS,frmB,frmA,yajD,apt,adk,ushA,ybaK,ppiB,ahpC,ahpF,citF,moaC,ldtB,grxA,serS,aroA,ldtD,cbdA,appA,dinI,fabF,ldcA,yciA,topA,cysB,yciT,fabI,tyrR,mpaA,ldhA,opgD,malY,rsxB,pdxY,ribC,aroD,aroH,thrS,yniC,gdhA,pncA,rnd,edd,aspS,cmoA,cmoB,argS,cobT,hisG,hisD,hisC,hisB,hisH,hisF,hisI,metG,pbpG,yeiP,rsuA,narP,menF,alaA,pdxB,sixA,alaS,srlQ,serA,tktA,speB,crp,cysG,glgC,asd,glmS,…
	GO Function	GO:0003824	Catalytic activity	96	2032	0.14	0.0107	511145.b0026,511145.b0048,511145.b0073,511145.b0078,511145.b0103,511145.b0131,511145.b0194,511145.b0355,511145.b0356,511145.b0376,511145.b0391,511145.b0410,511145.b0469,511145.b0474,511145.b0480,511145.b0481,511145.b0494,511145.b0525,511145.b0605,511145.b0606,511145.b0615,511145.b0711,511145.b0772,511145.b0783,511145.b0819,511145.b0849,511145.b0893,511145.b0901,511145.b0908,511145.b0925,511145.b0…	ileS,folA,leuB,ilvH,coaE,panD,proS,frmB,frmA,ampH,yaiE,yajD,apt,adk,ushA,ybaK,tesA,ppiB,ahpC,ahpF,citF,ybgJ,ybhC,moaC,ldtB,grxA,serS,ycaK,aroA,ldtD,cbdA,appA,yceM,fabF,ldcA,yciA,topA,fabI,mpaA,ldhA,opgD,tehB,mnaT,yddW,pqqL,malY,rsxB,pdxY,ribC,aroD,aroH,thrS,yniC,ynjA,gdhA,pncA,rnd,prc,msrC,edd,znuC,aspS,cmoA,cmoB,argS,cobT,hisG,hisD,hisC,hisB,hisH,hisF,hisI,yegU,metG,bglX,pbpG,rsuA,menF,alaA,pdxB…
	GO Function	GO:0004812	aminoacyl-tRNA ligase activity	8	25	0.97	0.0107	511145.b0026,511145.b0194,511145.b0893,511145.b1719,511145.b1866,511145.b1876,511145.b2114,511145.b2697	ileS,proS,serS,thrS,aspS,argS,metG,alaS
	GO Function	GO:0052689	Carboxylic ester hydrolase activity	8	31	0.88	0.0107	511145.b0026,511145.b0194,511145.b0355,511145.b0481,511145.b0494,511145.b0772,511145.b1719,511145.b2697	ileS,proS,frmB,ybaK,tesA,ybhC,thrS,alaS
	GO Function	GO:0002161	aminoacyl-tRNA editing activity	5	9	1.21	0.0152	511145.b0026,511145.b0194,511145.b0481,511145.b1719,511145.b2697	ileS,proS,ybaK,thrS,alaS
	GO Function	GO:0051287	NAD binding	9	51	0.71	0.0285	511145.b0073,511145.b0606,511145.b1288,511145.b1380,511145.b2020,511145.b2320,511145.b2913,511145.b3368,511145.b3433	leuB,ahpF,fabI,ldhA,hisD,pdxB,serA,cysG,asd
darkgreen	GO Function	GO:0004180	Carboxypeptidase activity	6	21	0.92	0.0368	511145.b0376,511145.b0819,511145.b0925,511145.b1192,511145.b1326,511145.b2134	ampH,ldtB,ldtD,ldcA,mpaA,pbpG
	GO Component	GO:0005829	Cytosol	72	1044	0.3	3.52e-08	511145.b0026,511145.b0048,511145.b0073,511145.b0078,511145.b0131,511145.b0178,511145.b0194,511145.b0355,511145.b0356,511145.b0391,511145.b0410,511145.b0426,511145.b0469,511145.b0474,511145.b0481,511145.b0525,511145.b0605,511145.b0606,511145.b0893,511145.b0901,511145.b0908,511145.b1088,511145.b1095,511145.b1174,511145.b1176,511145.b1192,511145.b1253,511145.b1274,511145.b1275,511145.b1284,511145.b1…	ileS,folA,leuB,ilvH,panD,skp,proS,frmB,frmA,yaiE,yajD,yajQ,apt,adk,ybaK,ppiB,ahpC,ahpF,serS,ycaK,aroA,yceD,fabF,minE,minC,ldcA,yciA,topA,cysB,yciT,fabI,tyrR,ldhA,tehB,pqqL,rstA,pdxY,ribC,aroD,thrS,yniC,gdhA,kdgR,proQ,msrC,edd,aspS,cmoA,argS,hisG,hisD,hisC,hisF,hisI,metG,yeiP,rsuA,pdxB,yfcZ,alaS,serA,tktA,speB,crp,asd,glmS,yifE,katG,ppc,nusG,rlmB,ytfE
	GO Component	GO:0005737	Cytoplasm	85	1399	0.25	4.82e-08	511145.b0026,511145.b0048,511145.b0073,511145.b0078,511145.b0103,511145.b0131,511145.b0178,511145.b0194,511145.b0355,511145.b0356,511145.b0391,511145.b0410,511145.b0426,511145.b0469,511145.b0474,511145.b0481,511145.b0525,511145.b0605,511145.b0606,511145.b0615,511145.b0617,511145.b0893,511145.b0901,511145.b0908,511145.b1088,511145.b1095,511145.b1174,511145.b1176,511145.b1192,511145.b1253,511145.b1…	ileS,folA,leuB,ilvH,coaE,panD,skp,proS,frmB,frmA,yaiE,yajD,yajQ,apt,adk,ybaK,ppiB,ahpC,ahpF,citF,citD,serS,ycaK,aroA,yceD,fabF,minE,minC,ldcA,yciA,topA,cysB,yciT,fabI,tyrR,mpaA,uspE,ldhA,tehB,pqqL,rstA,pdxY,ribC,aroD,aroH,thrS,yniC,gdhA,rnd,kdgR,proQ,msrC,edd,aspS,cmoA,argS,uvrY,hisG,hisD,hisC,hisB,hisH,hisF,hisI,metG,yeiP,rsuA,alaA,pdxB,sixA,yfcZ,alaS,serA,tktA,speB,crp,asd,glmS,yifE,katG,ppc,nu…
	STRING clusters	CL:1546	Amino-acid biosynthesis	13	58	0.81	0.00020	511145.b0073,511145.b0078,511145.b0908,511145.b1693,511145.b1704,511145.b2019,511145.b2020,511145.b2021,511145.b2022,511145.b2023,511145.b2025,511145.b2026,511145.b3433	leuB,ilvH,aroA,aroD,aroH,hisG,hisD,hisC,hisB,hisH,hisF,hisI,asd
	STRING clusters	CL:1547	Aromatic amino acid family biosynthetic process	10	30	0.99	0.00020	511145.b0908,511145.b1693,511145.b1704,511145.b2019,511145.b2020,511145.b2021,511145.b2022,511145.b2023,511145.b2025,511145.b2026	aroA,aroD,aroH,hisG,hisD,hisC,hisB,hisH,hisF,hisI
	STRING clusters	CL:1549	Histidine metabolism	7	8	1.41	0.00020	511145.b2019,511145.b2020,511145.b2021,511145.b2022,511145.b2023,511145.b2025,511145.b2026	hisG,hisD,hisC,hisB,hisH,hisF,hisI
magenta	STRING clusters	CL:1541	Amino-acid biosynthesis, and nucleoside monophosphate metabolic process	21	175	0.54	0.00034	511145.b0048,511145.b0073,511145.b0078,511145.b0391,511145.b0469,511145.b0474,511145.b0480,511145.b0908,511145.b1693,511145.b1704,511145.b2019,511145.b2020,511145.b2021,511145.b2022,511145.b2023,511145.b2025,511145.b2026,511145.b2290,511145.b2913,511145.b3433,511145.b4244	folA,leuB,ilvH,yaiE,apt,adk,ushA,aroA,aroD,aroH,hisG,hisD,hisC,hisB,hisH,hisF,hisI,alaA,serA,asd,pyrI
	STRING clusters	CL:1542	Amino-acid biosynthesis, and nucleoside monophosphate metabolic process	20	169	0.54	0.00051	511145.b0048,511145.b0073,511145.b0078,511145.b0391,511145.b0469,511145.b0474,511145.b0480,511145.b0908,511145.b1693,511145.b1704,511145.b2019,511145.b2020,511145.b2021,511145.b2022,511145.b2023,511145.b2025,511145.b2026,511145.b2913,511145.b3433,511145.b4244	folA,leuB,ilvH,yaiE,apt,adk,ushA,aroA,aroD,aroH,hisG,hisD,hisC,hisB,hisH,hisF,hisI,serA,asd,pyrI
	STRING clusters	CL:1543	Amino-acid biosynthesis	14	91	0.65	0.00091	511145.b0073,511145.b0078,511145.b0908,511145.b1693,511145.b1704,511145.b2019,511145.b2020,511145.b2021,511145.b2022,511145.b2023,511145.b2025,511145.b2026,511145.b2913,511145.b3433	leuB,ilvH,aroA,aroD,aroH,hisG,hisD,hisC,hisB,hisH,hisF,hisI,serA,asd
	KEGG	eco00340	Histidine metabolism	7	8	1.41	2.28e-05	511145.b2019,511145.b2020,511145.b2021,511145.b2022,511145.b2023,511145.b2025,511145.b2026	hisG,hisD,hisC,hisB,hisH,hisF,hisI
	KEGG	eco01230	Biosynthesis of amino acids	17	117	0.63	8.29e-05	511145.b0073,511145.b0078,511145.b0908,511145.b1622,511145.b1693,511145.b1704,511145.b2019,511145.b2020,511145.b2021,511145.b2022,511145.b2023,511145.b2025,511145.b2026,511145.b2290,511145.b2913,511145.b2935,511145.b3433	leuB,ilvH,aroA,malY,aroD,aroH,hisG,hisD,hisC,hisB,hisH,hisF,hisI,alaA,serA,tktA,asd
	KEGG	eco00970	Aminoacyl-tRNA biosynthesis	8	25	0.97	0.00026	511145.b0026,511145.b0194,511145.b0893,511145.b1719,511145.b1866,511145.b1876,511145.b2114,511145.b2697	ileS,proS,serS,thrS,aspS,argS,metG,alaS
	KEGG	eco01110	Biosynthesis of secondary metabolites	29	339	0.4	0.00026	511145.b0073,511145.b0078,511145.b0131,511145.b0356,511145.b0391,511145.b0474,511145.b0480,511145.b0908,511145.b1288,511145.b1622,511145.b1662,511145.b1693,511145.b1704,511145.b2019,511145.b2020,511145.b2021,511145.b2022,511145.b2023,511145.b2025,511145.b2026,511145.b2132,511145.b2265,511145.b2290,511145.b2913,511145.b2935,511145.b3368,511145.b3430,511145.b3433,511145.b3942	leuB,ilvH,panD,frmA,yaiE,adk,ushA,aroA,fabI,malY,ribC,aroD,aroH,hisG,hisD,hisC,hisB,hisH,hisF,hisI,bglX,menF,alaA,serA,tktA,cysG,glgC,asd,katG
	KEGG	eco01100	Metabolic pathways	51	890	0.22	0.0020	511145.b0048,511145.b0073,511145.b0078,511145.b0103,511145.b0131,511145.b0355,511145.b0356,511145.b0391,511145.b0469,511145.b0474,511145.b0480,511145.b0711,511145.b0772,511145.b0783,511145.b0908,511145.b0980,511145.b1095,511145.b1288,511145.b1380,511145.b1622,511145.b1636,511145.b1662,511145.b1693,511145.b1704,511145.b1727,511145.b1761,511145.b1768,511145.b1851,511145.b1991,511145.b2019,511145.b2…	folA,leuB,ilvH,coaE,panD,frmB,frmA,yaiE,apt,adk,ushA,ybgJ,ybhC,moaC,aroA,appA,fabF,fabI,ldhA,malY,pdxY,ribC,aroD,aroH,yniC,gdhA,pncA,edd,cobT,hisG,hisD,hisC,hisB,hisH,hisF,hisI,metG,bglX,menF,alaA,pdxB,serA,tktA,speB,cysG,glgC,asd,glmS,katG,ppc,pyrI
	UniProt Keywords	KW-0368	Histidine biosynthesis	7	9	1.35	0.00011	511145.b2019,511145.b2020,511145.b2021,511145.b2022,511145.b2023,511145.b2025,511145.b2026	hisG,hisD,hisC,hisB,hisH,hisF,hisI
	UniProt Keywords	KW-0028	Amino-acid biosynthesis	16	100	0.67	0.00016	511145.b0073,511145.b0078,511145.b0908,511145.b1275,511145.b1622,511145.b1693,511145.b1704,511145.b2019,511145.b2020,511145.b2021,511145.b2022,511145.b2023,511145.b2025,511145.b2026,511145.b2913,511145.b3433	leuB,ilvH,aroA,cysB,malY,aroD,aroH,hisG,hisD,hisC,hisB,hisH,hisF,hisI,serA,asd
	UniProt Keywords	KW-0030	Aminoacyl-tRNA synthetase	8	24	0.99	0.00072	511145.b0026,511145.b0194,511145.b0893,511145.b1719,511145.b1866,511145.b1876,511145.b2114,511145.b2697	ileS,proS,serS,thrS,aspS,argS,metG,alaS
	UniProt Keywords	KW-0648	Protein biosynthesis	9	44	0.77	0.0040	511145.b0026,511145.b0194,511145.b0481,511145.b0893,511145.b1719,511145.b1866,511145.b1876,511145.b2114,511145.b2697	ileS,proS,ybaK,serS,thrS,aspS,argS,metG,alaS
	UniProt Keywords	KW-0862	Zinc	17	192	0.41	0.0314	511145.b0026,511145.b0356,511145.b0480,511145.b1274,511145.b1326,511145.b1494,511145.b1719,511145.b1727,511145.b1768,511145.b1857,511145.b1858,511145.b2020,511145.b2022,511145.b2114,511145.b2697,511145.b2708,511145.b4244	ileS,frmA,ushA,topA,mpaA,pqqL,thrS,yniC,pncA,znuA,znuC,hisD,hisB,metG,alaS,srlQ,pyrI
	UniProt Keywords	KW-0963	Cytoplasm	39	672	0.23	0.0365	511145.b0026,511145.b0073,511145.b0103,511145.b0131,511145.b0194,511145.b0356,511145.b0469,511145.b0474,511145.b0481,511145.b0525,511145.b0605,511145.b0615,511145.b0617,511145.b0893,511145.b0908,511145.b1192,511145.b1275,511145.b1326,511145.b1333,511145.b1430,511145.b1608,511145.b1719,511145.b1804,511145.b1831,511145.b1866,511145.b1876,511145.b1914,511145.b2019,511145.b2022,511145.b2023,511145.b2…	ileS,leuB,coaE,panD,proS,frmA,apt,adk,ybaK,ppiB,ahpC,citF,citD,serS,aroA,ldcA,cysB,mpaA,uspE,tehB,rstA,thrS,rnd,proQ,aspS,argS,uvrY,hisG,hisB,hisH,hisF,hisI,metG,alaA,pdxB,alaS,glmS,rlmB,ytfE

## Sheet: Table S4 - NaClO4 + glycerol
Supplementary Table S4: Detailed summary of the functional enrichments found for shared up- and downregulated proteins in NaClO4 and glycerol with the help of the STRING database (version 11.5).
Color	category	term ID	term description	observed gene count	background gene count	strength	false discovery rate	matching proteins in your network (IDs)	matching proteins in your network (labels)
Upregulated
	GO Process	GO:0044283	Small molecule biosynthetic process	20	320	0.47	0.0336	511145.b0031,511145.b0032,511145.b0033,511145.b0755,511145.b0775,511145.b0928,511145.b1232,511145.b2472,511145.b2518,511145.b2551,511145.b2619,511145.b2662,511145.b2744,511145.b2746,511145.b2781,511145.b3172,511145.b3459,511145.b3616,511145.b4054,511145.b4177	dapB,carA,carB,gpmA,bioB,aspC,purU,dapE,ndk,glyA,ratA,gabT,umpG,ispF,mazG,argG,panM,tdh,tyrB,purA
	GO Process	GO:0006220	Pyrimidine nucleotide metabolic process	6	25	1.05	0.0388	511145.b0032,511145.b0033,511145.b2518,511145.b2744,511145.b2781,511145.b2827	carA,carB,ndk,umpG,mazG,thyA
	GO Process	GO:0009218	Pyrimidine ribonucleotide metabolic process	5	16	1.17	0.0423	511145.b0032,511145.b0033,511145.b2518,511145.b2744,511145.b2781	carA,carB,ndk,umpG,mazG
	GO Function	GO:0003824	Catalytic activity	67	2032	0.19	0.00037	511145.b0031,511145.b0032,511145.b0033,511145.b0082,511145.b0085,511145.b0126,511145.b0148,511145.b0161,511145.b0195,511145.b0369,511145.b0588,511145.b0686,511145.b0755,511145.b0760,511145.b0771,511145.b0775,511145.b0807,511145.b0822,511145.b0859,511145.b0888,511145.b0928,511145.b0930,511145.b0932,511145.b0968,511145.b1004,511145.b1059,511145.b1128,511145.b1232,511145.b1749,511145.b1786,511145.b2…	dapB,carA,carB,rsmH,murE,can,hrpB,degP,tsaA,hemB,fepC,ybfF,gpmA,modF,ybhJ,bioB,rlmF,ybiV,rlmC,trxB,aspC,asnS,pepN,yccX,wrbA,solA,roxA,purU,xthA,yeaJ,dapE,ndk,glyA,gabT,pncC,umpG,truD,ispF,mazG,gudD,fucU,thyA,fldB,yqfB,bglA,rpiA,gshB,yghU,glnE,ygiF,yqjH,yhbW,argG,rlmE,panM,rpoH,gor,ghrB,tdh,kbl,dnaN,rsmG,tyrB,purA,cysQ,mpl,lplA
	GO Function	GO:0043167	Ion binding	50	1335	0.24	0.0016	511145.b0032,511145.b0033,511145.b0085,511145.b0126,511145.b0148,511145.b0369,511145.b0588,511145.b0755,511145.b0760,511145.b0771,511145.b0775,511145.b0817,511145.b0822,511145.b0859,511145.b0888,511145.b0928,511145.b0930,511145.b0932,511145.b1004,511145.b1059,511145.b1128,511145.b1749,511145.b1786,511145.b2107,511145.b2472,511145.b2518,511145.b2551,511145.b2662,511145.b2744,511145.b2746,511145.b2…	carA,carB,murE,can,hrpB,hemB,fepC,gpmA,modF,ybhJ,bioB,mntR,ybiV,rlmC,trxB,aspC,asnS,pepN,wrbA,solA,roxA,xthA,yeaJ,rcnB,dapE,ndk,glyA,gabT,umpG,ispF,mazG,gudD,thyA,fldB,gshB,mqsA,glnE,ygiF,yqjH,argG,panM,gor,tdh,kbl,dnaA,tyrB,purA,cysQ,mpl,lplA
	GO Function	GO:0016879	Ligase activity, forming carbon-nitrogen bonds	8	45	0.92	0.0046	511145.b0032,511145.b0033,511145.b0085,511145.b2947,511145.b3172,511145.b4177,511145.b4233,511145.b4386	carA,carB,murE,gshB,argG,purA,mpl,lplA
	GO Function	GO:0036094	Small molecule binding	34	817	0.29	0.0140	511145.b0031,511145.b0032,511145.b0033,511145.b0085,511145.b0148,511145.b0588,511145.b0755,511145.b0760,511145.b0888,511145.b0928,511145.b0930,511145.b1004,511145.b1059,511145.b1786,511145.b2518,511145.b2551,511145.b2662,511145.b2744,511145.b2781,511145.b2804,511145.b2895,511145.b2947,511145.b3053,511145.b3070,511145.b3172,511145.b3459,511145.b3500,511145.b3553,511145.b3617,511145.b3702,511145.b4…	dapB,carA,carB,murE,hrpB,fepC,gpmA,modF,trxB,aspC,asnS,wrbA,solA,yeaJ,ndk,glyA,gabT,umpG,mazG,fucU,fldB,gshB,glnE,yqjH,argG,panM,gor,ghrB,kbl,dnaA,tyrB,purA,mpl,lplA
	GO Function	GO:0016741	Transferase activity, transferring one-carbon groups	9	79	0.73	0.0188	511145.b0082,511145.b0195,511145.b0807,511145.b0859,511145.b1232,511145.b2551,511145.b2827,511145.b3179,511145.b3740	rsmH,tsaA,rlmF,rlmC,purU,glyA,thyA,rlmE,rsmG
	GO Function	GO:0008173	RNA methyltransferase activity	6	35	0.91	0.0352	511145.b0082,511145.b0195,511145.b0807,511145.b0859,511145.b3179,511145.b3740	rsmH,tsaA,rlmF,rlmC,rlmE,rsmG
limegreen	GO Function	GO:0008649	rRNA methyltransferase activity	5	23	1.01	0.0352	511145.b0082,511145.b0807,511145.b0859,511145.b3179,511145.b3740	rsmH,rlmF,rlmC,rlmE,rsmG
	GO Function	GO:0016874	Ligase activity	10	110	0.63	0.0352	511145.b0032,511145.b0033,511145.b0085,511145.b0930,511145.b2947,511145.b3172,511145.b3617,511145.b4177,511145.b4233,511145.b4386	carA,carB,murE,asnS,gshB,argG,kbl,purA,mpl,lplA
	GO Function	GO:0043168	Anion binding	30	734	0.28	0.0352	511145.b0032,511145.b0033,511145.b0085,511145.b0148,511145.b0588,511145.b0755,511145.b0760,511145.b0888,511145.b0928,511145.b0930,511145.b1004,511145.b1059,511145.b1786,511145.b2518,511145.b2551,511145.b2662,511145.b2781,511145.b2895,511145.b2947,511145.b3053,511145.b3070,511145.b3172,511145.b3459,511145.b3500,511145.b3617,511145.b3702,511145.b4054,511145.b4177,511145.b4233,511145.b4386	carA,carB,murE,hrpB,fepC,gpmA,modF,trxB,aspC,asnS,wrbA,solA,yeaJ,ndk,glyA,gabT,mazG,fldB,gshB,glnE,yqjH,argG,panM,gor,kbl,dnaA,tyrB,purA,mpl,lplA
	GO Component	GO:0005622	Intracellular	60	1453	0.29	1.00e-07	511145.b0006,511145.b0031,511145.b0032,511145.b0033,511145.b0082,511145.b0085,511145.b0126,511145.b0369,511145.b0686,511145.b0755,511145.b0771,511145.b0773,511145.b0807,511145.b0817,511145.b0822,511145.b0888,511145.b0928,511145.b0930,511145.b0932,511145.b0965,511145.b1004,511145.b1059,511145.b1160,511145.b1232,511145.b1749,511145.b2107,511145.b2294,511145.b2438,511145.b2472,511145.b2518,511145.b2…	yaaA,dapB,carA,carB,rsmH,murE,can,hemB,ybfF,gpmA,ybhJ,ybhB,rlmF,mntR,ybiV,trxB,aspC,asnS,pepN,yccU,wrbA,solA,iraM,purU,xthA,rcnB,yfbU,eutK,dapE,ndk,glyA,gabT,umpG,truD,fucU,thyA,yqfB,bglA,rpiA,gshB,glnE,yqjH,yhbW,argG,rlmE,yheO,rpoH,gor,ghrB,tdh,kbl,slmA,dnaN,dnaA,rsmG,tyrB,purA,mpl,dnaT,lplA
	GO Component	GO:0005737	Cytoplasm	58	1399	0.29	1.40e-07	511145.b0006,511145.b0031,511145.b0032,511145.b0033,511145.b0082,511145.b0085,511145.b0126,511145.b0369,511145.b0686,511145.b0755,511145.b0771,511145.b0773,511145.b0807,511145.b0817,511145.b0822,511145.b0888,511145.b0928,511145.b0930,511145.b0932,511145.b0965,511145.b1004,511145.b1059,511145.b1160,511145.b1232,511145.b1749,511145.b2107,511145.b2294,511145.b2472,511145.b2518,511145.b2551,511145.b2…	yaaA,dapB,carA,carB,rsmH,murE,can,hemB,ybfF,gpmA,ybhJ,ybhB,rlmF,mntR,ybiV,trxB,aspC,asnS,pepN,yccU,wrbA,solA,iraM,purU,xthA,rcnB,yfbU,dapE,ndk,glyA,gabT,umpG,truD,fucU,thyA,yqfB,bglA,rpiA,gshB,glnE,yqjH,yhbW,argG,rlmE,yheO,rpoH,gor,ghrB,tdh,kbl,slmA,dnaN,dnaA,rsmG,tyrB,purA,mpl,lplA
	GO Component	GO:0005829	Cytosol	48	1044	0.33	4.90e-07	511145.b0006,511145.b0031,511145.b0032,511145.b0033,511145.b0082,511145.b0085,511145.b0126,511145.b0369,511145.b0686,511145.b0755,511145.b0771,511145.b0822,511145.b0888,511145.b0928,511145.b0965,511145.b1004,511145.b1059,511145.b1232,511145.b1749,511145.b2107,511145.b2294,511145.b2472,511145.b2518,511145.b2551,511145.b2662,511145.b2745,511145.b2827,511145.b2900,511145.b2901,511145.b2914,511145.b2…	yaaA,dapB,carA,carB,rsmH,murE,can,hemB,ybfF,gpmA,ybhJ,ybiV,trxB,aspC,yccU,wrbA,solA,purU,xthA,rcnB,yfbU,dapE,ndk,glyA,gabT,truD,thyA,yqfB,bglA,rpiA,gshB,glnE,yqjH,yhbW,argG,rlmE,yheO,rpoH,gor,ghrB,tdh,kbl,dnaN,dnaA,rsmG,tyrB,purA,lplA
yellow	KEGG	eco00250	Alanine, aspartate and glutamate metabolism	6	33	0.93	0.0149	511145.b0032,511145.b0033,511145.b0928,511145.b2662,511145.b3172,511145.b4177	carA,carB,aspC,gabT,argG,purA
	KEGG	eco01100	Metabolic pathways	33	890	0.24	0.0320	511145.b0031,511145.b0032,511145.b0033,511145.b0085,511145.b0126,511145.b0369,511145.b0755,511145.b0771,511145.b0775,511145.b0928,511145.b0932,511145.b0968,511145.b1004,511145.b2472,511145.b2518,511145.b2551,511145.b2662,511145.b2744,511145.b2746,511145.b2781,511145.b2787,511145.b2827,511145.b2914,511145.b2947,511145.b3172,511145.b3500,511145.b3553,511145.b3616,511145.b3617,511145.b4054,511145.b4…	dapB,carA,carB,murE,can,hemB,gpmA,ybhJ,bioB,aspC,pepN,yccX,wrbA,dapE,ndk,glyA,gabT,umpG,ispF,mazG,gudD,thyA,rpiA,gshB,argG,gor,ghrB,tdh,kbl,tyrB,purA,cysQ,lplA
cyan	KEGG	eco00240	Pyrimidine metabolism	6	51	0.74	0.0409	511145.b0032,511145.b0033,511145.b2518,511145.b2744,511145.b2781,511145.b2827	carA,carB,ndk,umpG,mazG,thyA
darkgreen	KEGG	eco00260	Glycine, serine and threonine metabolism	5	37	0.8	0.0409	511145.b0755,511145.b2551,511145.b3553,511145.b3616,511145.b3617	gpmA,glyA,ghrB,tdh,kbl
red	KEGG	eco01230	Biosynthesis of amino acids	9	117	0.56	0.0409	511145.b0031,511145.b0755,511145.b0771,511145.b0928,511145.b2472,511145.b2551,511145.b2914,511145.b3172,511145.b4054	dapB,gpmA,ybhJ,aspC,dapE,glyA,rpiA,argG,tyrB
	UniProt Keywords	KW-0436	Ligase	9	92	0.66	0.0373	511145.b0032,511145.b0033,511145.b0085,511145.b0930,511145.b2947,511145.b3172,511145.b4177,511145.b4233,511145.b4386	carA,carB,murE,asnS,gshB,argG,purA,mpl,lplA
	UniProt Keywords	KW-0489	Methyltransferase	7	57	0.76	0.0373	511145.b0082,511145.b0195,511145.b0807,511145.b0859,511145.b2827,511145.b3179,511145.b3740	rsmH,tsaA,rlmF,rlmC,thyA,rlmE,rsmG
	UniProt Keywords	KW-0963	Cytoplasm	29	672	0.31	0.0373	511145.b0031,511145.b0082,511145.b0085,511145.b0773,511145.b0807,511145.b0817,511145.b0888,511145.b0928,511145.b0930,511145.b1160,511145.b2518,511145.b2551,511145.b2744,511145.b2804,511145.b2827,511145.b3070,511145.b3172,511145.b3179,511145.b3461,511145.b3500,511145.b3553,511145.b3616,511145.b3641,511145.b3701,511145.b3702,511145.b3740,511145.b4054,511145.b4177,511145.b4386	dapB,rsmH,murE,ybhB,rlmF,mntR,trxB,aspC,asnS,iraM,ndk,glyA,umpG,fucU,thyA,yqjH,argG,rlmE,rpoH,gor,ghrB,tdh,slmA,dnaN,dnaA,rsmG,tyrB,purA,lplA
Downregulated
	GO Process	GO:0009987	Cellular process	41	2926	0.14	0.0241	511145.b0403,511145.b0477,511145.b0758,511145.b0805,511145.b0894,511145.b0895,511145.b1049,511145.b1090,511145.b1093,511145.b1256,511145.b1270,511145.b1588,511145.b1593,511145.b1623,511145.b1631,511145.b1834,511145.b2033,511145.b2155,511145.b2167,511145.b2214,511145.b2218,511145.b2231,511145.b2232,511145.b2240,511145.b2369,511145.b2416,511145.b2507,511145.b2508,511145.b2685,511145.b2703,511145.b2…	malZ,gsk,galT,fiu,dmsA,dmsB,opgH,plsX,fabG,ompW,btuR,ynfF,ynfK,add,rsxG,yebT,wbbJ,cirA,fruA,apbE,rcsC,gyrA,ubiG,glpT,evgA,ptsI,guaA,guaB,emrA,srlE,hypD,aas,damX,mtlA,waaC,ravA,yihX,glpK,fimA,yjiA,yjiY
red	GO Component	GO:0031237	Intrinsic component of periplasmic side of plasma membrane	3	8	1.57	0.0295	511145.b0894,511145.b0895,511145.b2214	dmsA,dmsB,apbE
	UniProt Keywords	KW-0808	Transferase	16	572	0.44	0.0308	511145.b0477,511145.b0758,511145.b1049,511145.b1090,511145.b1270,511145.b2033,511145.b2167,511145.b2214,511145.b2218,511145.b2232,511145.b2416,511145.b2703,511145.b2836,511145.b3599,511145.b3621,511145.b3926	gsk,galT,opgH,plsX,btuR,wbbJ,fruA,apbE,rcsC,ubiG,ptsI,srlE,aas,mtlA,waaC,glpK

## Sheet: Table S5 - NaClO4+NaCl+glycerol
Supplementary Table S5: Detailed summary of the functional enrichments found for shared up- and downregulated proteins in NaClO4, NaCl and glycerol with the help of the STRING database (version 11.5).
Color	category	term ID	term description	observed gene count	background gene count	strength	false discovery rate	matching proteins in your network (IDs)	matching proteins in your network (labels)
Upregulated
red	GO Process	GO:0009628	Response to abiotic stimulus	30	239	0.38	0.0408	511145.b0127,511145.b0312,511145.b0313,511145.b0577,511145.b0695,511145.b0699,511145.b0779,511145.b0910,511145.b1379,511145.b1482,511145.b1739,511145.b1896,511145.b1967,511145.b2373,511145.b2374,511145.b2526,511145.b2592,511145.b2616,511145.b2699,511145.b2822,511145.b2936,511145.b3067,511145.b3540,511145.b3686,511145.b3724,511145.b3908,511145.b3911,511145.b4058,511145.b4179,511145.b4390	yadG,betB,betI,ybdG,kdpD,ybfA,uvrB,cmk,hslJ,osmC,osmE,otsA,hchA,oxc,frc,hscA,clpB,recN,recA,recC,loiP,rpoD,dppF,ibpB,phoU,sodA,cpxA,uvrA,rnr,nadR
	GO Function	GO:0005524	ATP binding	51	444	0.34	0.00011	511145.b0059,511145.b0094,511145.b0127,511145.b0133,511145.b0188,511145.b0400,511145.b0413,511145.b0570,511145.b0594,511145.b0695,511145.b0728,511145.b0779,511145.b0794,511145.b0882,511145.b0886,511145.b0887,511145.b0910,511145.b0962,511145.b1247,511145.b1706,511145.b1723,511145.b2069,511145.b2078,511145.b2476,511145.b2499,511145.b2501,511145.b2526,511145.b2557,511145.b2592,511145.b2616,511145.b2…	rapA,ftsA,yadG,panC,tilS,phoR,nrdR,cusS,entE,kdpD,sucC,uvrB,ybhF,clpA,cydC,cydD,cmk,helD,oppF,ydiU,pfkB,yegD,baeS,purC,purM,ppk,hscA,purL,clpB,recN,recA,cysN,cysD,recC,qseC,ygiC,ftsH,mlaF,prkB,fic,envZ,dppF,dppD,pstB,cpxA,argB,uvrA,lysU,mgtA,dnaC,nadR
	GO Function	GO:0032553	Ribonucleotide binding	58	541	0.31	0.00011	511145.b0059,511145.b0094,511145.b0127,511145.b0133,511145.b0188,511145.b0400,511145.b0413,511145.b0570,511145.b0594,511145.b0695,511145.b0728,511145.b0779,511145.b0794,511145.b0882,511145.b0886,511145.b0887,511145.b0910,511145.b0962,511145.b1247,511145.b1706,511145.b1723,511145.b2069,511145.b2078,511145.b2173,511145.b2373,511145.b2476,511145.b2499,511145.b2501,511145.b2511,511145.b2526,511145.b2…	rapA,ftsA,yadG,panC,tilS,phoR,nrdR,cusS,entE,kdpD,sucC,uvrB,ybhF,clpA,cydC,cydD,cmk,helD,oppF,ydiU,pfkB,yegD,baeS,yeiR,oxc,purC,purM,ppk,der,hscA,purL,clpB,recN,recA,cysN,cysD,cysJ,recC,qseC,ygiC,ftsH,mlaF,kefG,prkB,fic,envZ,dppF,dppD,dfp,chrR,pstB,cpxA,argB,uvrA,lysU,mgtA,dnaC,nadR
	GO Function	GO:0032559	Adenyl ribonucleotide binding	52	450	0.34	0.00011	511145.b0059,511145.b0094,511145.b0127,511145.b0133,511145.b0188,511145.b0400,511145.b0413,511145.b0570,511145.b0594,511145.b0695,511145.b0728,511145.b0779,511145.b0794,511145.b0882,511145.b0886,511145.b0887,511145.b0910,511145.b0962,511145.b1247,511145.b1706,511145.b1723,511145.b2069,511145.b2078,511145.b2373,511145.b2476,511145.b2499,511145.b2501,511145.b2526,511145.b2557,511145.b2592,511145.b2…	rapA,ftsA,yadG,panC,tilS,phoR,nrdR,cusS,entE,kdpD,sucC,uvrB,ybhF,clpA,cydC,cydD,cmk,helD,oppF,ydiU,pfkB,yegD,baeS,oxc,purC,purM,ppk,hscA,purL,clpB,recN,recA,cysN,cysD,recC,qseC,ygiC,ftsH,mlaF,prkB,fic,envZ,dppF,dppD,pstB,cpxA,argB,uvrA,lysU,mgtA,dnaC,nadR
	GO Function	GO:0032555	Purine ribonucleotide binding	54	506	0.31	0.00013	511145.b0059,511145.b0094,511145.b0127,511145.b0133,511145.b0188,511145.b0400,511145.b0413,511145.b0570,511145.b0594,511145.b0695,511145.b0728,511145.b0779,511145.b0794,511145.b0882,511145.b0886,511145.b0887,511145.b0910,511145.b0962,511145.b1247,511145.b1706,511145.b1723,511145.b2069,511145.b2078,511145.b2173,511145.b2373,511145.b2476,511145.b2499,511145.b2501,511145.b2511,511145.b2526,511145.b2…	rapA,ftsA,yadG,panC,tilS,phoR,nrdR,cusS,entE,kdpD,sucC,uvrB,ybhF,clpA,cydC,cydD,cmk,helD,oppF,ydiU,pfkB,yegD,baeS,yeiR,oxc,purC,purM,ppk,der,hscA,purL,clpB,recN,recA,cysN,cysD,recC,qseC,ygiC,ftsH,mlaF,prkB,fic,envZ,dppF,dppD,pstB,cpxA,argB,uvrA,lysU,mgtA,dnaC,nadR
	GO Function	GO:0035639	Purine ribonucleoside triphosphate binding	53	491	0.31	0.00013	511145.b0059,511145.b0094,511145.b0127,511145.b0133,511145.b0188,511145.b0400,511145.b0413,511145.b0570,511145.b0594,511145.b0695,511145.b0728,511145.b0779,511145.b0794,511145.b0882,511145.b0886,511145.b0887,511145.b0910,511145.b0962,511145.b1247,511145.b1706,511145.b1723,511145.b2069,511145.b2078,511145.b2173,511145.b2476,511145.b2499,511145.b2501,511145.b2511,511145.b2526,511145.b2557,511145.b2…	rapA,ftsA,yadG,panC,tilS,phoR,nrdR,cusS,entE,kdpD,sucC,uvrB,ybhF,clpA,cydC,cydD,cmk,helD,oppF,ydiU,pfkB,yegD,baeS,yeiR,purC,purM,ppk,der,hscA,purL,clpB,recN,recA,cysN,cysD,recC,qseC,ygiC,ftsH,mlaF,prkB,fic,envZ,dppF,dppD,pstB,cpxA,argB,uvrA,lysU,mgtA,dnaC,nadR
	GO Function	GO:0043168	Anion binding	69	734	0.25	0.00013	511145.b0059,511145.b0094,511145.b0127,511145.b0133,511145.b0154,511145.b0188,511145.b0400,511145.b0413,511145.b0570,511145.b0594,511145.b0695,511145.b0728,511145.b0779,511145.b0794,511145.b0838,511145.b0839,511145.b0882,511145.b0886,511145.b0887,511145.b0910,511145.b0962,511145.b1247,511145.b1706,511145.b1723,511145.b2069,511145.b2078,511145.b2173,511145.b2373,511145.b2414,511145.b2425,511145.b2…	rapA,ftsA,yadG,panC,hemL,tilS,phoR,nrdR,cusS,entE,kdpD,sucC,uvrB,ybhF,gstB,dacC,clpA,cydC,cydD,cmk,helD,oppF,ydiU,pfkB,yegD,baeS,yeiR,oxc,cysK,cysP,purC,purM,ppk,der,hscA,iscS,hcaD,purL,clpB,recN,recA,cysN,cysD,cysJ,csdA,recC,qseC,ygiC,ftsH,mlaD,mlaF,kefG,prkB,fic,envZ,dppF,dppD,avtA,hldD,dfp,chrR,pstB,cpxA,argB,uvrA,lysU,mgtA,dnaC,nadR
	GO Function	GO:0000166	Nucleotide binding	66	702	0.25	0.00019	511145.b0059,511145.b0094,511145.b0127,511145.b0133,511145.b0188,511145.b0400,511145.b0413,511145.b0570,511145.b0594,511145.b0695,511145.b0728,511145.b0779,511145.b0794,511145.b0882,511145.b0886,511145.b0887,511145.b0910,511145.b0962,511145.b1033,511145.b1247,511145.b1706,511145.b1723,511145.b2069,511145.b2078,511145.b2173,511145.b2373,511145.b2476,511145.b2499,511145.b2501,511145.b2511,511145.b2…	rapA,ftsA,yadG,panC,tilS,phoR,nrdR,cusS,entE,kdpD,sucC,uvrB,ybhF,clpA,cydC,cydD,cmk,helD,ghrA,oppF,ydiU,pfkB,yegD,baeS,yeiR,oxc,purC,purM,ppk,der,hscA,hcaD,purL,clpB,recN,recA,cysN,cysD,cysI,cysJ,recC,qseC,ygiC,yraR,ftsH,mlaF,kefG,prkB,fic,envZ,dppF,dppD,hldD,dfp,chrR,pstB,ilvC,cpxA,argC,argB,uvrA,lysU,fbp,mgtA,dnaC,nadR
	GO Function	GO:0036094	Small molecule binding	73	817	0.23	0.00021	511145.b0059,511145.b0094,511145.b0127,511145.b0133,511145.b0154,511145.b0188,511145.b0400,511145.b0413,511145.b0570,511145.b0594,511145.b0695,511145.b0728,511145.b0779,511145.b0794,511145.b0839,511145.b0882,511145.b0886,511145.b0887,511145.b0910,511145.b0962,511145.b1033,511145.b1247,511145.b1706,511145.b1723,511145.b2069,511145.b2078,511145.b2173,511145.b2373,511145.b2414,511145.b2476,511145.b2…	rapA,ftsA,yadG,panC,hemL,tilS,phoR,nrdR,cusS,entE,kdpD,sucC,uvrB,ybhF,dacC,clpA,cydC,cydD,cmk,helD,ghrA,oppF,ydiU,pfkB,yegD,baeS,yeiR,oxc,cysK,purC,purM,ppk,der,hscA,iscS,hcaD,purL,clpB,recN,recA,cysN,cysD,cysI,cysJ,csdA,recC,qseC,ygiC,yraR,ftsH,mlaF,kefG,prkB,fic,envZ,dppF,dppD,avtA,hldD,dfp,chrR,pstB,ilvC,cpxA,argC,argB,metH,uvrA,lysU,fbp,mgtA,dnaC,nadR
	GO Function	GO:0043167	Ion binding	104	1335	0.17	0.00021	511145.b0059,511145.b0094,511145.b0104,511145.b0127,511145.b0133,511145.b0134,511145.b0154,511145.b0188,511145.b0261,511145.b0312,511145.b0400,511145.b0413,511145.b0570,511145.b0594,511145.b0695,511145.b0728,511145.b0779,511145.b0794,511145.b0838,511145.b0839,511145.b0882,511145.b0886,511145.b0887,511145.b0910,511145.b0922,511145.b0962,511145.b1180,511145.b1247,511145.b1652,511145.b1706,511145.b1…	rapA,ftsA,guaC,yadG,panC,panB,hemL,tilS,mmuM,betB,phoR,nrdR,cusS,entE,kdpD,sucC,uvrB,ybhF,gstB,dacC,clpA,cydC,cydD,cmk,mukF,helD,ycgM,oppF,rnt,ydiU,pfkB,msrB,hchA,yegD,baeS,yeiR,oxc,cysK,cysP,yfeX,hemF,eutL,tktB,nudK,purC,purM,ppk,der,pepB,hscA,iscS,hcaD,purL,clpB,recN,ygaU,recA,mltB,cysN,cysD,cysI,cysJ,ygdG,csdA,recC,loiP,yqhD,qseC,ygiC,ftsH,mlaD,mlaF,bfr,kefG,prkB,fic,envZ,dppF,dppD,avtA,hldD,d…
	GO Function	GO:0005488	Binding	143	2156	0.1	0.0031	511145.b0055,511145.b0059,511145.b0069,511145.b0081,511145.b0094,511145.b0104,511145.b0127,511145.b0133,511145.b0134,511145.b0154,511145.b0184,511145.b0188,511145.b0261,511145.b0312,511145.b0313,511145.b0400,511145.b0413,511145.b0570,511145.b0571,511145.b0577,511145.b0594,511145.b0596,511145.b0695,511145.b0728,511145.b0779,511145.b0794,511145.b0838,511145.b0839,511145.b0840,511145.b0882,511145.b0…	djlA,rapA,sgrR,mraZ,ftsA,guaC,yadG,panC,panB,hemL,dnaE,tilS,mmuM,betB,betI,phoR,nrdR,cusS,cusR,ybdG,entE,entA,kdpD,sucC,uvrB,ybhF,gstB,dacC,deoR,clpA,cydC,cydD,lrp,cmk,mukF,pqiB,helD,rutR,ghrA,lpoB,phoP,ycgM,oppF,smrA,rnt,ydiU,pfkB,spy,msrB,hchA,yegD,baeS,fbaB,yeiG,yeiR,oxc,cysK,cysP,yfeX,hemF,eutL,tktB,nudK,purC,purM,ppk,der,rodZ,pepB,hscA,hscB,iscS,hcaD,purL,clpB,aroF,recN,ygaU,ygaM,recA,mltB,c…
	GO Function	GO:0017111	Nucleoside-triphosphatase activity	25	186	0.41	0.0031	511145.b0059,511145.b0127,511145.b0779,511145.b0794,511145.b0882,511145.b0886,511145.b0887,511145.b0962,511145.b1247,511145.b2069,511145.b2173,511145.b2511,511145.b2526,511145.b2557,511145.b2592,511145.b2699,511145.b2751,511145.b2822,511145.b3178,511145.b3195,511145.b3540,511145.b3541,511145.b3725,511145.b4058,511145.b4179	rapA,yadG,uvrB,ybhF,clpA,cydC,cydD,helD,oppF,yegD,yeiR,der,hscA,purL,clpB,recA,cysN,recC,ftsH,mlaF,dppF,dppD,pstB,uvrA,rnr
darkgreen	GO Function	GO:0016887	ATPase activity	22	154	0.44	0.0037	511145.b0059,511145.b0127,511145.b0779,511145.b0794,511145.b0882,511145.b0886,511145.b0887,511145.b0962,511145.b1247,511145.b2069,511145.b2526,511145.b2557,511145.b2592,511145.b2699,511145.b2822,511145.b3178,511145.b3195,511145.b3540,511145.b3541,511145.b3725,511145.b4058,511145.b4179	rapA,yadG,uvrB,ybhF,clpA,cydC,cydD,helD,oppF,yegD,hscA,purL,clpB,recA,recC,ftsH,mlaF,dppF,dppD,pstB,uvrA,rnr
	GO Function	GO:0005515	Protein binding	48	519	0.25	0.0065	511145.b0055,511145.b0059,511145.b0094,511145.b0104,511145.b0133,511145.b0134,511145.b0154,511145.b0188,511145.b0312,511145.b0571,511145.b0577,511145.b0596,511145.b0695,511145.b0779,511145.b0838,511145.b0889,511145.b0951,511145.b1105,511145.b1130,511145.b1652,511145.b1723,511145.b1743,511145.b2069,511145.b2097,511145.b2154,511145.b2373,511145.b2414,511145.b2436,511145.b2439,511145.b2511,511145.b2…	djlA,rapA,ftsA,guaC,panC,panB,hemL,tilS,betB,cusR,ybdG,entA,kdpD,uvrB,gstB,lrp,pqiB,lpoB,phoP,rnt,pfkB,spy,yegD,fbaB,yeiG,oxc,cysK,hemF,eutL,der,pepB,hscA,hscB,clpB,aroF,degS,mscL,bfr,envZ,greB,ibpB,phoU,ilvC,cpxA,argC,uvrA,nadR,cpxP
	GO Function	GO:0097159	Organic cyclic compound binding	102	1414	0.14	0.0065	511145.b0059,511145.b0069,511145.b0081,511145.b0094,511145.b0127,511145.b0133,511145.b0154,511145.b0184,511145.b0188,511145.b0313,511145.b0400,511145.b0413,511145.b0570,511145.b0571,511145.b0594,511145.b0695,511145.b0728,511145.b0779,511145.b0794,511145.b0839,511145.b0840,511145.b0882,511145.b0886,511145.b0887,511145.b0889,511145.b0910,511145.b0962,511145.b1013,511145.b1033,511145.b1130,511145.b1…	rapA,sgrR,mraZ,ftsA,yadG,panC,hemL,dnaE,tilS,betI,phoR,nrdR,cusS,cusR,entE,kdpD,sucC,uvrB,ybhF,dacC,deoR,clpA,cydC,cydD,lrp,cmk,helD,rutR,ghrA,phoP,oppF,smrA,rnt,ydiU,pfkB,yegD,baeS,yeiR,oxc,cysK,yfeX,hemF,purC,purM,ppk,der,rodZ,hscA,iscS,hcaD,purL,clpB,recN,recA,cysN,cysD,cysI,cysJ,ygdG,csdA,recC,argP,qseC,ygiC,rpoD,yraR,ftsH,mlaF,bfr,kefG,prkB,fic,envZ,ompR,greB,dppF,dppD,avtA,hldD,dfp,chrR,pst…
	GO Function	GO:1901363	Heterocyclic compound binding	102	1414	0.14	0.0065	511145.b0059,511145.b0069,511145.b0081,511145.b0094,511145.b0127,511145.b0133,511145.b0154,511145.b0184,511145.b0188,511145.b0313,511145.b0400,511145.b0413,511145.b0570,511145.b0571,511145.b0594,511145.b0695,511145.b0728,511145.b0779,511145.b0794,511145.b0839,511145.b0840,511145.b0882,511145.b0886,511145.b0887,511145.b0889,511145.b0910,511145.b0962,511145.b1013,511145.b1033,511145.b1130,511145.b1…	rapA,sgrR,mraZ,ftsA,yadG,panC,hemL,dnaE,tilS,betI,phoR,nrdR,cusS,cusR,entE,kdpD,sucC,uvrB,ybhF,dacC,deoR,clpA,cydC,cydD,lrp,cmk,helD,rutR,ghrA,phoP,oppF,smrA,rnt,ydiU,pfkB,yegD,baeS,yeiR,oxc,cysK,yfeX,hemF,purC,purM,ppk,der,rodZ,hscA,iscS,hcaD,purL,clpB,recN,recA,cysN,cysD,cysI,cysJ,ygdG,csdA,recC,argP,qseC,ygiC,rpoD,yraR,ftsH,mlaF,bfr,kefG,prkB,fic,envZ,ompR,greB,dppF,dppD,avtA,hldD,dfp,chrR,pst…
	GO Function	GO:0016462	Pyrophosphatase activity	26	217	0.36	0.0087	511145.b0059,511145.b0127,511145.b0779,511145.b0794,511145.b0882,511145.b0886,511145.b0887,511145.b0962,511145.b1247,511145.b2069,511145.b2173,511145.b2467,511145.b2511,511145.b2526,511145.b2557,511145.b2592,511145.b2699,511145.b2751,511145.b2822,511145.b3178,511145.b3195,511145.b3540,511145.b3541,511145.b3725,511145.b4058,511145.b4179	rapA,yadG,uvrB,ybhF,clpA,cydC,cydD,helD,oppF,yegD,yeiR,nudK,der,hscA,purL,clpB,recA,cysN,recC,ftsH,mlaF,dppF,dppD,pstB,uvrA,rnr
	GO Function	GO:0003824	Catalytic activity	131	2032	0.09	0.0367	511145.b0059,511145.b0090,511145.b0104,511145.b0127,511145.b0133,511145.b0134,511145.b0154,511145.b0184,511145.b0188,511145.b0261,511145.b0312,511145.b0400,511145.b0570,511145.b0594,511145.b0596,511145.b0607,511145.b0695,511145.b0728,511145.b0779,511145.b0794,511145.b0801,511145.b0838,511145.b0839,511145.b0882,511145.b0886,511145.b0887,511145.b0910,511145.b0962,511145.b1033,511145.b1054,511145.b1…	rapA,murG,guaC,yadG,panC,panB,hemL,dnaE,tilS,mmuM,betB,phoR,cusS,entE,entA,uspG,kdpD,sucC,uvrB,ybhF,ybiC,gstB,dacC,clpA,cydC,cydD,cmk,helD,ghrA,lpxL,grxB,ycgM,oppF,smrA,osmC,rnt,ydiU,pfkB,msrB,otsA,hchA,amn,wcaA,yegD,baeS,fbaB,yeiG,yeiR,oxc,frc,yfeA,cysK,yfeX,hemF,talA,tktB,nudK,ypfH,purC,purM,ppk,der,pepB,hscA,iscS,hcaD,purL,ung,clpB,aroF,recA,mltB,pcm,cysN,cysD,cysH,cysI,cysJ,ygdG,csdA,mltA,rec…
	GO Component	GO:0005622	Intracellular	107	1453	0.15	0.0036	511145.b0059,511145.b0081,511145.b0094,511145.b0104,511145.b0133,511145.b0134,511145.b0154,511145.b0184,511145.b0188,511145.b0312,511145.b0571,511145.b0594,511145.b0596,511145.b0607,511145.b0728,511145.b0779,511145.b0801,511145.b0838,511145.b0882,511145.b0889,511145.b0910,511145.b0922,511145.b0962,511145.b1033,511145.b1064,511145.b1130,511145.b1480,511145.b1482,511145.b1652,511145.b1681,511145.b1…	rapA,mraZ,ftsA,guaC,panC,panB,hemL,dnaE,tilS,betB,cusR,entE,entA,uspG,sucC,uvrB,ybiC,gstB,clpA,lrp,cmk,mukF,helD,ghrA,grxB,phoP,sra,osmC,rnt,sufD,pfkB,msrB,otsA,hchA,amn,yegD,fbaB,yeiG,cysK,yfeX,hemF,eutL,talA,tktB,nudK,purC,purM,ppk,der,pepB,hscA,hscB,iscS,purL,ung,clpB,aroF,recN,ygaU,ygaM,recA,pcm,cysH,cysI,cysJ,recC,yqgE,yggL,yqhD,yqiC,ygiM,rpoD,yqjK,yhcB,bfr,ompR,glgA,avtA,hldD,waaB,dfp,yicH,…
	GO Component	GO:0005737	Cytoplasm	102	1399	0.14	0.0044	511145.b0059,511145.b0081,511145.b0094,511145.b0104,511145.b0133,511145.b0134,511145.b0154,511145.b0184,511145.b0188,511145.b0312,511145.b0571,511145.b0594,511145.b0596,511145.b0607,511145.b0728,511145.b0779,511145.b0801,511145.b0838,511145.b0882,511145.b0889,511145.b0910,511145.b0922,511145.b0962,511145.b1033,511145.b1064,511145.b1130,511145.b1480,511145.b1482,511145.b1652,511145.b1681,511145.b1…	rapA,mraZ,ftsA,guaC,panC,panB,hemL,dnaE,tilS,betB,cusR,entE,entA,uspG,sucC,uvrB,ybiC,gstB,clpA,lrp,cmk,mukF,helD,ghrA,grxB,phoP,sra,osmC,rnt,sufD,pfkB,msrB,otsA,hchA,amn,yegD,fbaB,yeiG,cysK,yfeX,hemF,talA,tktB,nudK,purC,purM,ppk,der,pepB,hscA,hscB,iscS,purL,ung,clpB,aroF,recN,ygaU,ygaM,recA,pcm,cysH,cysJ,yqgE,yggL,yqhD,yqiC,ygiM,rpoD,yqjK,yhcB,bfr,ompR,glgA,avtA,hldD,waaB,dfp,yicH,ibpB,chrR,phoU,…
	GO Component	GO:0005829	Cytosol	82	1044	0.18	0.0044	511145.b0094,511145.b0104,511145.b0133,511145.b0134,511145.b0154,511145.b0184,511145.b0188,511145.b0312,511145.b0571,511145.b0594,511145.b0596,511145.b0728,511145.b0801,511145.b0838,511145.b0882,511145.b0889,511145.b0910,511145.b0962,511145.b1033,511145.b1064,511145.b1130,511145.b1480,511145.b1482,511145.b1652,511145.b1681,511145.b1723,511145.b1778,511145.b1896,511145.b1967,511145.b1982,511145.b2…	ftsA,guaC,panC,panB,hemL,dnaE,tilS,betB,cusR,entE,entA,sucC,ybiC,gstB,clpA,lrp,cmk,helD,ghrA,grxB,phoP,sra,osmC,rnt,sufD,pfkB,msrB,otsA,hchA,amn,yegD,fbaB,yeiG,cysK,yfeX,talA,tktB,nudK,purC,purM,ppk,der,pepB,hscA,hscB,iscS,purL,clpB,recN,ygaM,cysJ,yqgE,yggL,yqhD,yqiC,ygiM,rpoD,yqjK,yhcB,bfr,ompR,glgA,avtA,hldD,waaB,dfp,yicH,chrR,ilvD,ilvC,sodA,cpxR,aceA,metH,yjbJ,qorA,uvrA,lysU,nsrR,rnr,msrA,fbp
	GO Component	GO:0110165	Cellular anatomical entity	172	2845	0.06	0.0196	511145.b0055,511145.b0059,511145.b0069,511145.b0081,511145.b0090,511145.b0094,511145.b0104,511145.b0111,511145.b0127,511145.b0133,511145.b0134,511145.b0154,511145.b0184,511145.b0188,511145.b0312,511145.b0400,511145.b0496,511145.b0570,511145.b0571,511145.b0577,511145.b0594,511145.b0596,511145.b0607,511145.b0695,511145.b0728,511145.b0779,511145.b0794,511145.b0801,511145.b0838,511145.b0839,511145.b0…	djlA,rapA,sgrR,mraZ,murG,ftsA,guaC,ampE,yadG,panC,panB,hemL,dnaE,tilS,betB,phoR,ybbP,cusS,cusR,ybdG,entE,entA,uspG,kdpD,sucC,uvrB,ybhF,ybiC,gstB,dacC,ybjP,clpA,cydC,cydD,lrp,cmk,elyC,mukF,pqiB,helD,ghrA,lpxL,yceB,grxB,lpoB,phoP,oppF,sapC,sra,osmC,mliC,rnt,sufD,pfkB,osmE,spy,msrB,mipA,yebE,otsA,hchA,amn,yegD,mdtA,baeS,fbaB,yeiG,bcr,yfeA,cysK,cysP,yfeX,hemF,eutL,talA,tktB,nudK,acrD,purC,purM,ppk,de…
limegreen	STRING clusters	CL:2432	Mostly uncharacterized, incl. trehalose metabolic process, and Bacterial protein of unknown function (DUF883)	13	49	0.7	0.0076	511145.b1480,511145.b1482,511145.b1739,511145.b1896,511145.b2665,511145.b2672,511145.b3098,511145.b3099,511145.b3100,511145.b3361,511145.b3472,511145.b4045,511145.b4241	sra,osmC,osmE,otsA,ygaU,ygaM,yqjD,yqjE,yqjK,fic,dcrB,yjbJ,treR
	STRING clusters	CL:2433	Mostly uncharacterized, incl. Bacterial protein of unknown function (DUF883), and BON domain	11	39	0.73	0.0120	511145.b1480,511145.b1482,511145.b1739,511145.b2665,511145.b2672,511145.b3098,511145.b3099,511145.b3100,511145.b3361,511145.b3472,511145.b4045	sra,osmC,osmE,ygaU,ygaM,yqjD,yqjE,yqjK,fic,dcrB,yjbJ
yellow	STRING clusters	CL:4199	Mixed, incl. 6-phosphofructokinase activity, and sucrose metabolic process	5	6	1.2	0.0351	511145.b1723,511145.b2097,511145.b2464,511145.b2465,511145.b4232	pfkB,fbaB,talA,tktB,fbp
	STRING clusters	CL:7078	Sulfur metabolism, and Protein of unknown function (DUF559)	7	18	0.87	0.0351	511145.b2414,511145.b2425,511145.b2751,511145.b2752,511145.b2762,511145.b2763,511145.b2764	cysK,cysP,cysN,cysD,cysH,cysI,cysJ
magenta	STRING clusters	CL:7081	Hydrogen sulfide metabolic process, and ATPase-coupled sulfate transmembrane transporter activity	6	12	0.98	0.0351	511145.b2425,511145.b2751,511145.b2752,511145.b2762,511145.b2763,511145.b2764	cysP,cysN,cysD,cysH,cysI,cysJ
	STRING clusters	CL:7083	Hydrogen sulfide metabolic process	5	6	1.2	0.0351	511145.b2751,511145.b2752,511145.b2762,511145.b2763,511145.b2764	cysN,cysD,cysH,cysI,cysJ
blue	STRING clusters	CL:2266	Mixed, incl. Signal, and Transmembrane helix	24	200	0.36	0.0353	511145.b0189,511145.b0865,511145.b1063,511145.b1379,511145.b1480,511145.b1482,511145.b1739,511145.b1896,511145.b2432,511145.b2466,511145.b2522,511145.b2665,511145.b2672,511145.b3098,511145.b3099,511145.b3100,511145.b3361,511145.b3467,511145.b3472,511145.b3655,511145.b3712,511145.b4045,511145.b4135,511145.b4241	rof,ybjP,yceB,hslJ,sra,osmC,osmE,otsA,yfeY,ypfG,sseB,ygaU,ygaM,yqjD,yqjE,yqjK,fic,yhhM,dcrB,yicH,yieE,yjbJ,yjdC,treR
	KEGG	eco01110	Biosynthesis of secondary metabolites	38	339	0.33	0.0015	511145.b0133,511145.b0134,511145.b0154,511145.b0261,511145.b0594,511145.b0596,511145.b0728,511145.b0801,511145.b1033,511145.b1723,511145.b1896,511145.b2097,511145.b2414,511145.b2436,511145.b2464,511145.b2465,511145.b2476,511145.b2499,511145.b2557,511145.b2601,511145.b2751,511145.b2752,511145.b3018,511145.b3429,511145.b3572,511145.b3771,511145.b3774,511145.b3804,511145.b3957,511145.b3958,511145.b3…	panC,panB,hemL,mmuM,entE,entA,sucC,ybiC,ghrA,pfkB,otsA,fbaB,cysK,hemF,talA,tktB,purC,purM,purL,aroF,cysN,cysD,plsC,glgA,avtA,ilvD,ilvC,hemD,argE,argC,argB,aceB,aceA,metH,plsB,psd,fbp,ahr
	UniProt Keywords	KW-0067	ATP-binding	50	419	0.36	2.14e-05	511145.b0059,511145.b0127,511145.b0133,511145.b0188,511145.b0400,511145.b0413,511145.b0570,511145.b0594,511145.b0695,511145.b0728,511145.b0779,511145.b0794,511145.b0882,511145.b0886,511145.b0887,511145.b0910,511145.b0962,511145.b1247,511145.b1706,511145.b1723,511145.b2069,511145.b2078,511145.b2476,511145.b2499,511145.b2501,511145.b2526,511145.b2557,511145.b2592,511145.b2616,511145.b2699,511145.b2…	rapA,yadG,panC,tilS,phoR,nrdR,cusS,entE,kdpD,sucC,uvrB,ybhF,clpA,cydC,cydD,cmk,helD,oppF,ydiU,pfkB,yegD,baeS,purC,purM,ppk,hscA,purL,clpB,recN,recA,cysN,cysD,recC,qseC,ygiC,ftsH,mlaF,prkB,fic,envZ,dppF,dppD,pstB,cpxA,argB,uvrA,lysU,mgtA,dnaC,nadR
	UniProt Keywords	KW-0547	Nucleotide-binding	54	506	0.31	8.53e-05	511145.b0059,511145.b0127,511145.b0133,511145.b0188,511145.b0400,511145.b0413,511145.b0570,511145.b0594,511145.b0695,511145.b0728,511145.b0779,511145.b0794,511145.b0882,511145.b0886,511145.b0887,511145.b0910,511145.b0962,511145.b1247,511145.b1706,511145.b1723,511145.b2069,511145.b2078,511145.b2173,511145.b2373,511145.b2476,511145.b2499,511145.b2501,511145.b2511,511145.b2526,511145.b2557,511145.b2…	rapA,yadG,panC,tilS,phoR,nrdR,cusS,entE,kdpD,sucC,uvrB,ybhF,clpA,cydC,cydD,cmk,helD,oppF,ydiU,pfkB,yegD,baeS,yeiR,oxc,purC,purM,ppk,der,hscA,purL,clpB,recN,recA,cysN,cysD,recC,qseC,ygiC,ftsH,mlaF,prkB,fic,envZ,dppF,dppD,pstB,cpxA,argB,uvrA,lysU,fbp,mgtA,dnaC,nadR
Downregulated
	GO Process	GO:0044237	Cellular metabolic process	180	1983	0.16	8.02e-09	511145.b0016,511145.b0041,511145.b0169,511145.b0170,511145.b0337,511145.b0381,511145.b0394,511145.b0406,511145.b0436,511145.b0503,511145.b0524,511145.b0642,511145.b0678,511145.b0680,511145.b0754,511145.b0785,511145.b0815,511145.b0870,511145.b0872,511145.b0873,511145.b0903,511145.b0911,511145.b0947,511145.b0954,511145.b0972,511145.b0973,511145.b0975,511145.b1048,511145.b1091,511145.b1092,511145.b1…	insL1,fixA,rpsB,tsf,codA,ddlA,mak,tgt,tig,mnmH,lpxH,leuS,nagB,glnS,aroG,moaE,opgE,ltaE,hcr,hcp,pflB,rpsA,ycbX,fabA,hyaA,hyaB,hyaD,opgG,fabH,fabD,nagK,fadR,dhaM,dhaL,dhaK,adhE,rluB,pyrF,yciH,fnr,ttcA,ydcP,fdnG,fdnH,fumA,nth,purR,cfa,ydhV,pykF,pheT,pheS,infC,ynjE,ansA,ydjH,gapA,fadD,tsaB,pabB,pykA,ruvC,cheY,cheW,cheA,flhC,fliA,fliI,wbbK,wbbI,glf,rfbC,rfbA,rfbD,rfbB,gatD,gatB,gatA,gatZ,preT,preA,psu…
	GO Process	GO:0040011	Locomotion	24	63	0.79	6.71e-08	511145.b1075,511145.b1076,511145.b1077,511145.b1080,511145.b1082,511145.b1421,511145.b1882,511145.b1886,511145.b1887,511145.b1888,511145.b1890,511145.b1923,511145.b1924,511145.b1939,511145.b1940,511145.b1941,511145.b1943,511145.b1944,511145.b1945,511145.b1946,511145.b1947,511145.b2150,511145.b3751,511145.b4355	flgD,flgE,flgF,flgI,flgK,trg,cheY,tar,cheW,cheA,motA,fliC,fliD,fliG,fliH,fliI,fliK,fliL,fliM,fliN,fliO,mglB,rbsB,tsr
	GO Process	GO:0044238	Primary metabolic process	157	1684	0.18	1.30e-07	511145.b0016,511145.b0169,511145.b0170,511145.b0337,511145.b0394,511145.b0406,511145.b0436,511145.b0503,511145.b0524,511145.b0642,511145.b0678,511145.b0680,511145.b0754,511145.b0785,511145.b0815,511145.b0870,511145.b0873,511145.b0903,511145.b0911,511145.b0954,511145.b0975,511145.b1048,511145.b1091,511145.b1092,511145.b1119,511145.b1187,511145.b1198,511145.b1199,511145.b1200,511145.b1241,511145.b1…	insL1,rpsB,tsf,codA,mak,tgt,tig,mnmH,lpxH,leuS,nagB,glnS,aroG,moaE,opgE,ltaE,hcp,pflB,rpsA,fabA,hyaD,opgG,fabH,fabD,nagK,fadR,dhaM,dhaL,dhaK,adhE,rluB,pyrF,yciH,ycjQ,ttcA,ydcP,fumA,nth,purR,cfa,pykF,pheT,pheS,infC,ynjE,ansA,ydjH,gapA,yeaD,fadD,tsaB,pykA,ruvC,cheY,cheW,cheA,flhC,fliA,fliI,wbbK,wbbI,glf,rfbC,rfbA,rfbD,rfbB,gatD,gatB,gatA,gatZ,preT,preA,psuG,fruK,napA,mqo,glpQ,rbn,ackA,pta,mepA,dsdA…
	GO Process	GO:0006412	Translation	30	117	0.61	4.14e-07	511145.b0169,511145.b0170,511145.b0642,511145.b0680,511145.b0911,511145.b1282,511145.b1713,511145.b1714,511145.b1718,511145.b2891,511145.b3288,511145.b3296,511145.b3301,511145.b3303,511145.b3305,511145.b3306,511145.b3308,511145.b3309,511145.b3315,511145.b3317,511145.b3319,511145.b3320,511145.b3339,511145.b3340,511145.b3983,511145.b3984,511145.b3986,511145.b4147,511145.b4202,511145.b4203	rpsB,tsf,leuS,glnS,rpsA,yciH,pheT,pheS,infC,prfB,fmt,rpsD,rplO,rpsE,rplF,rpsH,rplE,rplX,rplV,rplB,rplD,rplC,tufA,fusA,rplK,rplA,rplL,efp,rpsR,rplI
	GO Process	GO:0008152	Metabolic process	190	2265	0.13	4.14e-07	511145.b0016,511145.b0041,511145.b0169,511145.b0170,511145.b0337,511145.b0381,511145.b0394,511145.b0406,511145.b0436,511145.b0503,511145.b0524,511145.b0642,511145.b0678,511145.b0680,511145.b0754,511145.b0785,511145.b0815,511145.b0870,511145.b0872,511145.b0873,511145.b0903,511145.b0911,511145.b0947,511145.b0954,511145.b0972,511145.b0973,511145.b0975,511145.b0992,511145.b1048,511145.b1091,511145.b1…	insL1,fixA,rpsB,tsf,codA,ddlA,mak,tgt,tig,mnmH,lpxH,leuS,nagB,glnS,aroG,moaE,opgE,ltaE,hcr,hcp,pflB,rpsA,ycbX,fabA,hyaA,hyaB,hyaD,yccM,opgG,fabH,fabD,nagK,fadR,dhaM,dhaL,dhaK,adhE,rluB,pyrF,yciH,ycjQ,fnr,ttcA,ydcP,fdnG,fdnH,fumA,nth,purR,cfa,ydhV,pykF,pheT,pheS,infC,ynjE,ansA,ydjH,ydjL,gapA,yeaD,fadD,tsaB,pabB,pykA,ruvC,cheY,cheW,cheA,flhC,fliA,fliI,wbbK,wbbI,glf,rfbC,rfbA,rfbD,rfbB,gatD,gatB,gat…
	GO Process	GO:0009987	Cellular process	224	2926	0.09	5.13e-07	511145.b0016,511145.b0041,511145.b0098,511145.b0169,511145.b0170,511145.b0337,511145.b0381,511145.b0394,511145.b0406,511145.b0411,511145.b0436,511145.b0473,511145.b0503,511145.b0524,511145.b0642,511145.b0678,511145.b0680,511145.b0742,511145.b0754,511145.b0763,511145.b0765,511145.b0785,511145.b0809,511145.b0811,511145.b0815,511145.b0870,511145.b0872,511145.b0873,511145.b0903,511145.b0911,511145.b0…	insL1,fixA,secA,rpsB,tsf,codA,ddlA,mak,tgt,tsx,tig,htpG,mnmH,lpxH,leuS,nagB,glnS,ybgF,aroG,modA,modC,moaE,glnQ,glnH,opgE,ltaE,hcr,hcp,pflB,rpsA,ompF,ycbX,fabA,hyaA,hyaB,hyaD,opgG,flgD,flgE,flgF,flgI,flgK,fabH,fabD,nagK,fadR,dhaM,dhaL,dhaK,adhE,kch,rluB,pyrF,yciH,mppA,fnr,ttcA,trg,ydcP,fdnG,fdnH,fumA,nth,purR,cfa,ydhV,pykF,pheT,pheS,infC,ynjE,ansA,ydjH,gapA,yeaD,fadD,tsaB,pabB,pykA,ruvC,flhA,cheY,…
	GO Process	GO:0043043	Peptide biosynthetic process	31	129	0.59	5.13e-07	511145.b0169,511145.b0170,511145.b0642,511145.b0680,511145.b0911,511145.b1282,511145.b1713,511145.b1714,511145.b1718,511145.b2688,511145.b2891,511145.b3288,511145.b3296,511145.b3301,511145.b3303,511145.b3305,511145.b3306,511145.b3308,511145.b3309,511145.b3315,511145.b3317,511145.b3319,511145.b3320,511145.b3339,511145.b3340,511145.b3983,511145.b3984,511145.b3986,511145.b4147,511145.b4202,511145.b4…	rpsB,tsf,leuS,glnS,rpsA,yciH,pheT,pheS,infC,gshA,prfB,fmt,rpsD,rplO,rpsE,rplF,rpsH,rplE,rplX,rplV,rplB,rplD,rplC,tufA,fusA,rplK,rplA,rplL,efp,rpsR,rplI
	GO Process	GO:0043603	Cellular amide metabolic process	41	216	0.48	5.13e-07	511145.b0169,511145.b0170,511145.b0642,511145.b0678,511145.b0680,511145.b0911,511145.b1282,511145.b1713,511145.b1714,511145.b1718,511145.b1767,511145.b1805,511145.b1812,511145.b2296,511145.b2297,511145.b2688,511145.b2891,511145.b2957,511145.b3222,511145.b3223,511145.b3225,511145.b3288,511145.b3296,511145.b3301,511145.b3303,511145.b3305,511145.b3306,511145.b3308,511145.b3309,511145.b3315,511145.b3…	rpsB,tsf,leuS,nagB,glnS,rpsA,yciH,pheT,pheS,infC,ansA,fadD,pabB,ackA,pta,gshA,prfB,ansB,nanK,nanE,nanA,fmt,rpsD,rplO,rpsE,rplF,rpsH,rplE,rplX,rplV,rplB,rplD,rplC,tufA,fusA,rplK,rplA,rplL,efp,rpsR,rplI
	GO Process	GO:0005975	Carbohydrate metabolic process	58	392	0.38	5.14e-07	511145.b0394,511145.b0524,511145.b0678,511145.b0815,511145.b0903,511145.b1048,511145.b1119,511145.b1198,511145.b1199,511145.b1200,511145.b1313,511145.b1676,511145.b1772,511145.b1779,511145.b1780,511145.b1854,511145.b2032,511145.b2034,511145.b2036,511145.b2038,511145.b2039,511145.b2040,511145.b2041,511145.b2091,511145.b2093,511145.b2094,511145.b2095,511145.b2168,511145.b2239,511145.b2533,511145.b2…	mak,lpxH,nagB,opgE,pflB,opgG,nagK,dhaM,dhaL,dhaK,ycjQ,pykF,ydjH,gapA,yeaD,pykA,wbbK,wbbI,glf,rfbC,rfbA,rfbD,rfbB,gatD,gatB,gatA,gatZ,fruK,glpQ,suhB,srlD,galR,fbaA,pgk,glmM,nanK,nanE,nanA,malQ,malP,bcsZ,mtlD,gpmM,glmU,rbsK,wecB,wecC,rffG,wecD,pfkA,tpiA,glpX,eptC,eptA,ulaG,ulaD,treC,wecF
	GO Process	GO:0044262	Cellular carbohydrate metabolic process	42	240	0.45	1.74e-06	511145.b0394,511145.b0815,511145.b1048,511145.b1119,511145.b1198,511145.b1199,511145.b1200,511145.b1772,511145.b2032,511145.b2034,511145.b2036,511145.b2038,511145.b2039,511145.b2040,511145.b2041,511145.b2091,511145.b2093,511145.b2094,511145.b2095,511145.b2168,511145.b2239,511145.b2533,511145.b2705,511145.b3222,511145.b3416,511145.b3417,511145.b3531,511145.b3600,511145.b3612,511145.b3730,511145.b3…	mak,opgE,opgG,nagK,dhaM,dhaL,dhaK,ydjH,wbbK,wbbI,glf,rfbC,rfbA,rfbD,rfbB,gatD,gatB,gatA,gatZ,fruK,glpQ,suhB,srlD,nanK,malQ,malP,bcsZ,mtlD,gpmM,glmU,rbsK,wecB,wecC,rffG,wecD,pfkA,tpiA,glpX,eptC,eptA,treC,wecF
	GO Process	GO:0043604	Amide biosynthetic process	34	167	0.51	1.95e-06	511145.b0169,511145.b0170,511145.b0642,511145.b0680,511145.b0911,511145.b1282,511145.b1713,511145.b1714,511145.b1718,511145.b1812,511145.b2296,511145.b2297,511145.b2688,511145.b2891,511145.b3288,511145.b3296,511145.b3301,511145.b3303,511145.b3305,511145.b3306,511145.b3308,511145.b3309,511145.b3315,511145.b3317,511145.b3319,511145.b3320,511145.b3339,511145.b3340,511145.b3983,511145.b3984,511145.b3…	rpsB,tsf,leuS,glnS,rpsA,yciH,pheT,pheS,infC,pabB,ackA,pta,gshA,prfB,fmt,rpsD,rplO,rpsE,rplF,rpsH,rplE,rplX,rplV,rplB,rplD,rplC,tufA,fusA,rplK,rplA,rplL,efp,rpsR,rplI
	GO Process	GO:0071704	Organic substance metabolic process	167	1942	0.14	2.86e-06	511145.b0016,511145.b0041,511145.b0169,511145.b0170,511145.b0337,511145.b0381,511145.b0394,511145.b0406,511145.b0436,511145.b0503,511145.b0524,511145.b0642,511145.b0678,511145.b0680,511145.b0754,511145.b0785,511145.b0815,511145.b0870,511145.b0873,511145.b0903,511145.b0911,511145.b0954,511145.b0975,511145.b1048,511145.b1091,511145.b1092,511145.b1119,511145.b1187,511145.b1198,511145.b1199,511145.b1…	insL1,fixA,rpsB,tsf,codA,ddlA,mak,tgt,tig,mnmH,lpxH,leuS,nagB,glnS,aroG,moaE,opgE,ltaE,hcp,pflB,rpsA,fabA,hyaD,opgG,fabH,fabD,nagK,fadR,dhaM,dhaL,dhaK,adhE,rluB,pyrF,yciH,ycjQ,ttcA,ydcP,fdnG,fdnH,nth,purR,cfa,pykF,pheT,pheS,infC,ynjE,ansA,ydjH,gapA,yeaD,fadD,tsaB,pabB,pykA,ruvC,cheY,cheW,cheA,flhC,fliA,fliI,wbbK,wbbI,glf,rfbC,rfbA,rfbD,rfbB,gatD,gatB,gatA,gatZ,preT,preA,psuG,fruK,napA,glpQ,menE,m…
	GO Process	GO:0006935	Chemotaxis	14	26	0.94	3.84e-06	511145.b1421,511145.b1882,511145.b1886,511145.b1887,511145.b1888,511145.b1890,511145.b1939,511145.b1944,511145.b1945,511145.b1946,511145.b1947,511145.b2150,511145.b3751,511145.b4355	trg,cheY,tar,cheW,cheA,motA,fliG,fliL,fliM,fliN,fliO,mglB,rbsB,tsr
	GO Process	GO:0048870	Cell motility	18	49	0.77	3.84e-06	511145.b1075,511145.b1076,511145.b1077,511145.b1080,511145.b1082,511145.b1882,511145.b1890,511145.b1923,511145.b1924,511145.b1939,511145.b1940,511145.b1941,511145.b1943,511145.b1944,511145.b1945,511145.b1946,511145.b1947,511145.b4355	flgD,flgE,flgF,flgI,flgK,cheY,motA,fliC,fliD,fliG,fliH,fliI,fliK,fliL,fliM,fliN,fliO,tsr
	GO Process	GO:0070925	Organelle assembly	21	69	0.69	3.84e-06	511145.b0169,511145.b0911,511145.b1082,511145.b1879,511145.b1939,511145.b1941,511145.b1943,511145.b2608,511145.b3183,511145.b3296,511145.b3303,511145.b3305,511145.b3306,511145.b3308,511145.b3309,511145.b3315,511145.b3317,511145.b3319,511145.b3320,511145.b3983,511145.b3984	rpsB,rpsA,flgK,flhA,fliG,fliI,fliK,rimM,obgE,rpsD,rpsE,rplF,rpsH,rplE,rplX,rplV,rplB,rplD,rplC,rplK,rplA
	GO Process	GO:0097588	Archaeal or bacterial-type flagellum-dependent cell motility	17	44	0.79	4.04e-06	511145.b1075,511145.b1076,511145.b1077,511145.b1080,511145.b1082,511145.b1882,511145.b1890,511145.b1923,511145.b1924,511145.b1939,511145.b1940,511145.b1941,511145.b1943,511145.b1944,511145.b1945,511145.b1946,511145.b1947	flgD,flgE,flgF,flgI,flgK,cheY,motA,fliC,fliD,fliG,fliH,fliI,fliK,fliL,fliM,fliN,fliO
	GO Process	GO:0006996	Organelle organization	27	121	0.55	7.41e-06	511145.b0169,511145.b0911,511145.b1075,511145.b1082,511145.b1718,511145.b1879,511145.b1891,511145.b1939,511145.b1940,511145.b1941,511145.b1943,511145.b1947,511145.b2608,511145.b3183,511145.b3296,511145.b3303,511145.b3305,511145.b3306,511145.b3308,511145.b3309,511145.b3315,511145.b3317,511145.b3319,511145.b3320,511145.b3340,511145.b3983,511145.b3984	rpsB,rpsA,flgD,flgK,infC,flhA,flhC,fliG,fliH,fliI,fliK,fliO,rimM,obgE,rpsD,rpsE,rplF,rpsH,rplE,rplX,rplV,rplB,rplD,rplC,fusA,rplK,rplA
	GO Process	GO:0071973	Bacterial-type flagellum-dependent cell motility	15	40	0.78	3.16e-05	511145.b1075,511145.b1076,511145.b1077,511145.b1080,511145.b1082,511145.b1890,511145.b1923,511145.b1924,511145.b1939,511145.b1940,511145.b1941,511145.b1943,511145.b1944,511145.b1945,511145.b1946	flgD,flgE,flgF,flgI,flgK,motA,fliC,fliD,fliG,fliH,fliI,fliK,fliL,fliM,fliN
	GO Process	GO:0044267	Cellular protein metabolic process	42	290	0.37	8.41e-05	511145.b0169,511145.b0170,511145.b0436,511145.b0642,511145.b0680,511145.b0785,511145.b0873,511145.b0911,511145.b0975,511145.b1282,511145.b1713,511145.b1714,511145.b1718,511145.b1882,511145.b1887,511145.b1888,511145.b2206,511145.b2712,511145.b2877,511145.b2891,511145.b2993,511145.b3176,511145.b3288,511145.b3296,511145.b3301,511145.b3303,511145.b3305,511145.b3306,511145.b3308,511145.b3309,511145.b3…	rpsB,tsf,tig,leuS,glnS,moaE,hcp,rpsA,hyaD,yciH,pheT,pheS,infC,cheY,cheW,cheA,napA,hypF,mocA,prfB,hybD,glmM,fmt,rpsD,rplO,rpsE,rplF,rpsH,rplE,rplX,rplV,rplB,rplD,rplC,tufA,fusA,rplK,rplA,rplL,efp,rpsR,rplI
	GO Process	GO:0042255	Ribosome assembly	16	51	0.7	8.44e-05	511145.b0169,511145.b0911,511145.b2608,511145.b3183,511145.b3296,511145.b3303,511145.b3305,511145.b3306,511145.b3308,511145.b3309,511145.b3315,511145.b3317,511145.b3319,511145.b3320,511145.b3983,511145.b3984	rpsB,rpsA,rimM,obgE,rpsD,rpsE,rplF,rpsH,rplE,rplX,rplV,rplB,rplD,rplC,rplK,rplA
	GO Process	GO:1901576	Organic substance biosynthetic process	93	936	0.2	0.00013	511145.b0169,511145.b0170,511145.b0381,511145.b0406,511145.b0524,511145.b0642,511145.b0678,511145.b0680,511145.b0754,511145.b0785,511145.b0815,511145.b0870,511145.b0911,511145.b0954,511145.b1048,511145.b1091,511145.b1092,511145.b1241,511145.b1281,511145.b1282,511145.b1658,511145.b1661,511145.b1713,511145.b1714,511145.b1718,511145.b1805,511145.b1812,511145.b1891,511145.b1922,511145.b1941,511145.b2…	rpsB,tsf,ddlA,tgt,lpxH,leuS,nagB,glnS,aroG,moaE,opgE,ltaE,rpsA,fabA,opgG,fabH,fabD,adhE,pyrF,yciH,purR,cfa,pheT,pheS,infC,fadD,pabB,flhC,fliA,fliI,wbbK,wbbI,glf,rfbC,rfbA,rfbD,rfbB,napA,menE,menC,menB,menD,ackA,pta,mepA,ligA,gshA,galR,mocA,prfB,fbaA,pgk,ribB,yhbU,yhbV,nusA,glmM,gltB,gltD,fmt,rpsD,rplO,rpsE,rplF,rpsH,rplE,rplX,rplV,rplB,rplD,rplC,tufA,fusA,glmU,rho,wecB,wecC,rffG,wecD,glnA,tpiA,gl…
blue	GO Process	GO:0019751	Polyol metabolic process	13	36	0.76	0.00023	511145.b1198,511145.b1199,511145.b1200,511145.b2091,511145.b2093,511145.b2094,511145.b2095,511145.b2239,511145.b2533,511145.b2705,511145.b3600,511145.b3919,511145.b3925	dhaM,dhaL,dhaK,gatD,gatB,gatA,gatZ,glpQ,suhB,srlD,mtlD,tpiA,glpX
	GO Process	GO:0034645	Cellular macromolecule biosynthetic process	56	468	0.28	0.00023	511145.b0169,511145.b0170,511145.b0381,511145.b0642,511145.b0680,511145.b0815,511145.b0911,511145.b1048,511145.b1282,511145.b1713,511145.b1714,511145.b1718,511145.b1891,511145.b1922,511145.b2032,511145.b2034,511145.b2036,511145.b2038,511145.b2039,511145.b2040,511145.b2041,511145.b2328,511145.b2411,511145.b2837,511145.b2891,511145.b3169,511145.b3176,511145.b3288,511145.b3296,511145.b3301,511145.b3…	rpsB,tsf,ddlA,leuS,glnS,opgE,rpsA,opgG,yciH,pheT,pheS,infC,flhC,fliA,wbbK,wbbI,glf,rfbC,rfbA,rfbD,rfbB,mepA,ligA,galR,prfB,nusA,glmM,fmt,rpsD,rplO,rpsE,rplF,rpsH,rplE,rplX,rplV,rplB,rplD,rplC,tufA,fusA,glmU,rho,wecB,wecC,rffG,wecD,eptC,rplK,rplA,rplL,eptA,efp,rpsR,rplI,wecF
	GO Process	GO:1901564	Organonitrogen compound metabolic process	94	966	0.19	0.00024	511145.b0041,511145.b0169,511145.b0170,511145.b0337,511145.b0381,511145.b0406,511145.b0436,511145.b0642,511145.b0678,511145.b0680,511145.b0754,511145.b0785,511145.b0870,511145.b0873,511145.b0903,511145.b0911,511145.b0975,511145.b1119,511145.b1281,511145.b1282,511145.b1435,511145.b1658,511145.b1676,511145.b1713,511145.b1714,511145.b1718,511145.b1757,511145.b1767,511145.b1779,511145.b1805,511145.b1…	fixA,rpsB,tsf,codA,ddlA,tgt,tig,leuS,nagB,glnS,aroG,moaE,ltaE,hcp,pflB,rpsA,hyaD,nagK,pyrF,yciH,ydcP,purR,pykF,pheT,pheS,infC,ynjE,ansA,gapA,fadD,tsaB,pabB,pykA,cheY,cheW,cheA,fliI,preT,preA,psuG,napA,ackA,pta,mepA,dsdA,grcA,gshA,hypF,mocA,prfB,fbaA,pgk,ansB,hybD,ribB,yhbU,yhbV,glmM,gltB,gltD,nanK,nanE,nanA,fmt,rpsD,rplO,rpsE,rplF,rpsH,rplE,rplX,rplV,rplB,rplD,rplC,tufA,fusA,gpmM,glmU,glnA,pfkA,t…
	GO Process	GO:0019400	Alditol metabolic process	12	31	0.79	0.00028	511145.b1198,511145.b1199,511145.b1200,511145.b2091,511145.b2093,511145.b2094,511145.b2095,511145.b2239,511145.b2705,511145.b3600,511145.b3919,511145.b3925	dhaM,dhaL,dhaK,gatD,gatB,gatA,gatZ,glpQ,srlD,mtlD,tpiA,glpX
	GO Process	GO:0010467	Gene expression	48	384	0.3	0.00041	511145.b0169,511145.b0170,511145.b0406,511145.b0503,511145.b0642,511145.b0680,511145.b0911,511145.b0975,511145.b1269,511145.b1282,511145.b1344,511145.b1435,511145.b1713,511145.b1714,511145.b1718,511145.b1807,511145.b1891,511145.b1922,511145.b2268,511145.b2607,511145.b2608,511145.b2712,511145.b2837,511145.b2891,511145.b2993,511145.b3169,511145.b3288,511145.b3289,511145.b3296,511145.b3301,511145.b3…	rpsB,tsf,tgt,mnmH,leuS,glnS,rpsA,hyaD,rluB,yciH,ttcA,ydcP,pheT,pheS,infC,tsaB,flhC,fliA,rbn,trmD,rimM,hypF,galR,prfB,hybD,nusA,fmt,rsmB,rpsD,rplO,rpsE,rplF,rpsH,rplE,rplX,rplV,rplB,rplD,rplC,tufA,fusA,rho,rplK,rplA,rplL,efp,rpsR,rplI
	GO Process	GO:0044281	Small molecule metabolic process	86	870	0.2	0.00041	511145.b0337,511145.b0406,511145.b0642,511145.b0678,511145.b0680,511145.b0754,511145.b0870,511145.b0903,511145.b0954,511145.b1091,511145.b1092,511145.b1187,511145.b1198,511145.b1199,511145.b1200,511145.b1241,511145.b1281,511145.b1474,511145.b1475,511145.b1658,511145.b1661,511145.b1676,511145.b1713,511145.b1714,511145.b1757,511145.b1767,511145.b1779,511145.b1805,511145.b1812,511145.b1854,511145.b1…	codA,tgt,leuS,nagB,glnS,aroG,ltaE,pflB,fabA,fabH,fabD,fadR,dhaM,dhaL,dhaK,adhE,pyrF,fdnG,fdnH,purR,cfa,pykF,pheT,pheS,ynjE,ansA,gapA,fadD,pabB,pykA,fliI,rfbC,rfbA,rfbD,rfbB,gatD,gatB,gatA,gatZ,preT,preA,psuG,fruK,napA,glpQ,menE,menC,menB,menD,ackA,pta,dsdA,suhB,grcA,srlD,galR,mocA,fbaA,pgk,ansB,ribB,yhbU,yhbV,glmM,gltB,gltD,nanK,nanE,nanA,mtlD,gpmM,glmU,rbsK,rffG,glnA,pfkA,tpiA,glpX,nudC,nrfA,fdh…
	GO Process	GO:0022618	Ribonucleoprotein complex assembly	14	47	0.68	0.00049	511145.b0169,511145.b0911,511145.b1282,511145.b2608,511145.b3296,511145.b3303,511145.b3305,511145.b3306,511145.b3308,511145.b3309,511145.b3317,511145.b3320,511145.b3983,511145.b3984	rpsB,rpsA,yciH,rimM,rpsD,rpsE,rplF,rpsH,rplE,rplX,rplB,rplC,rplK,rplA
	GO Process	GO:0022613	Ribonucleoprotein complex biogenesis	20	95	0.53	0.00051	511145.b0169,511145.b0911,511145.b1269,511145.b1282,511145.b1435,511145.b2608,511145.b3183,511145.b3289,511145.b3296,511145.b3303,511145.b3305,511145.b3306,511145.b3308,511145.b3309,511145.b3315,511145.b3317,511145.b3319,511145.b3320,511145.b3983,511145.b3984	rpsB,rpsA,rluB,yciH,ydcP,rimM,obgE,rsmB,rpsD,rpsE,rplF,rpsH,rplE,rplX,rplV,rplB,rplD,rplC,rplK,rplA
	GO Process	GO:0044249	Cellular biosynthetic process	89	920	0.19	0.00052	511145.b0169,511145.b0170,511145.b0381,511145.b0406,511145.b0524,511145.b0642,511145.b0678,511145.b0680,511145.b0754,511145.b0785,511145.b0815,511145.b0870,511145.b0911,511145.b0954,511145.b1048,511145.b1091,511145.b1092,511145.b1281,511145.b1282,511145.b1658,511145.b1661,511145.b1713,511145.b1714,511145.b1718,511145.b1805,511145.b1812,511145.b1891,511145.b1922,511145.b1941,511145.b2032,511145.b2…	rpsB,tsf,ddlA,tgt,lpxH,leuS,nagB,glnS,aroG,moaE,opgE,ltaE,rpsA,fabA,opgG,fabH,fabD,pyrF,yciH,purR,cfa,pheT,pheS,infC,fadD,pabB,flhC,fliA,fliI,wbbK,wbbI,glf,rfbC,rfbA,rfbD,rfbB,napA,menE,menC,menB,menD,ackA,pta,mepA,ligA,gshA,galR,mocA,prfB,ribB,yhbU,yhbV,nusA,glmM,gltB,gltD,fmt,rpsD,rplO,rpsE,rplF,rpsH,rplE,rplX,rplV,rplB,rplD,rplC,tufA,fusA,glmU,rho,wecB,wecC,rffG,wecD,glnA,tpiA,eptC,rplK,rplA,r…
lightblue	GO Process	GO:0042254	Ribosome biogenesis	19	94	0.51	0.0014	511145.b0169,511145.b0911,511145.b1269,511145.b1435,511145.b2608,511145.b3183,511145.b3289,511145.b3296,511145.b3303,511145.b3305,511145.b3306,511145.b3308,511145.b3309,511145.b3315,511145.b3317,511145.b3319,511145.b3320,511145.b3983,511145.b3984	rpsB,rpsA,rluB,ydcP,rimM,obgE,rsmB,rpsD,rpsE,rplF,rpsH,rplE,rplX,rplV,rplB,rplD,rplC,rplK,rplA
	GO Process	GO:0019538	Protein metabolic process	48	408	0.28	0.0015	511145.b0169,511145.b0170,511145.b0436,511145.b0642,511145.b0680,511145.b0785,511145.b0873,511145.b0911,511145.b0975,511145.b1282,511145.b1435,511145.b1713,511145.b1714,511145.b1718,511145.b1807,511145.b1882,511145.b1887,511145.b1888,511145.b2206,511145.b2328,511145.b2712,511145.b2877,511145.b2891,511145.b2993,511145.b3158,511145.b3159,511145.b3176,511145.b3288,511145.b3296,511145.b3301,511145.b3…	rpsB,tsf,tig,leuS,glnS,moaE,hcp,rpsA,hyaD,yciH,ydcP,pheT,pheS,infC,tsaB,cheY,cheW,cheA,napA,mepA,hypF,mocA,prfB,hybD,yhbU,yhbV,glmM,fmt,rpsD,rplO,rpsE,rplF,rpsH,rplE,rplX,rplV,rplB,rplD,rplC,tufA,fusA,rplK,rplA,rplL,pepE,efp,rpsR,rplI
	GO Process	GO:0016052	Carbohydrate catabolic process	23	134	0.44	0.0017	511145.b1198,511145.b1199,511145.b1200,511145.b1676,511145.b1779,511145.b1854,511145.b2091,511145.b2095,511145.b2168,511145.b2705,511145.b2925,511145.b2926,511145.b3416,511145.b3417,511145.b3531,511145.b3600,511145.b3612,511145.b3752,511145.b3916,511145.b3919,511145.b4192,511145.b4196,511145.b4239	dhaM,dhaL,dhaK,pykF,gapA,pykA,gatD,gatZ,fruK,srlD,fbaA,pgk,malQ,malP,bcsZ,mtlD,gpmM,rbsK,pfkA,tpiA,ulaG,ulaD,treC
	GO Process	GO:0022607	Cellular component assembly	34	248	0.34	0.0017	511145.b0169,511145.b0742,511145.b0911,511145.b0929,511145.b1082,511145.b1250,511145.b1282,511145.b1676,511145.b1854,511145.b1879,511145.b1886,511145.b1939,511145.b1941,511145.b1943,511145.b2165,511145.b2260,511145.b2608,511145.b2957,511145.b3169,511145.b3183,511145.b3296,511145.b3303,511145.b3305,511145.b3306,511145.b3308,511145.b3309,511145.b3315,511145.b3317,511145.b3319,511145.b3320,511145.b3…	rpsB,ybgF,rpsA,ompF,flgK,kch,yciH,pykF,pykA,flhA,tar,fliG,fliI,fliK,psuG,menE,rimM,ansB,nusA,obgE,rpsD,rpsE,rplF,rpsH,rplE,rplX,rplV,rplB,rplD,rplC,pfkA,rplK,rplA,tsr
	GO Process	GO:0034622	Cellular protein-containing complex assembly	16	71	0.56	0.0017	511145.b0169,511145.b0911,511145.b1282,511145.b1886,511145.b2608,511145.b3296,511145.b3303,511145.b3305,511145.b3306,511145.b3308,511145.b3309,511145.b3317,511145.b3320,511145.b3983,511145.b3984,511145.b4355	rpsB,rpsA,yciH,tar,rimM,rpsD,rpsE,rplF,rpsH,rplE,rplX,rplB,rplC,rplK,rplA,tsr
	GO Process	GO:0043933	Protein-containing complex subunit organization	27	173	0.4	0.0017	511145.b0169,511145.b0742,511145.b0911,511145.b0929,511145.b1250,511145.b1282,511145.b1676,511145.b1854,511145.b1886,511145.b2165,511145.b2260,511145.b2608,511145.b2891,511145.b2957,511145.b3169,511145.b3296,511145.b3303,511145.b3305,511145.b3306,511145.b3308,511145.b3309,511145.b3317,511145.b3320,511145.b3916,511145.b3983,511145.b3984,511145.b4355	rpsB,ybgF,rpsA,ompF,kch,yciH,pykF,pykA,tar,psuG,menE,rimM,prfB,ansB,nusA,rpsD,rpsE,rplF,rpsH,rplE,rplX,rplB,rplC,pfkA,rplK,rplA,tsr
	GO Process	GO:0046174	Polyol catabolic process	9	21	0.84	0.0017	511145.b1198,511145.b1199,511145.b1200,511145.b2091,511145.b2095,511145.b2533,511145.b2705,511145.b3600,511145.b3919	dhaM,dhaL,dhaK,gatD,gatZ,suhB,srlD,mtlD,tpiA
	GO Process	GO:0065003	Protein-containing complex assembly	26	165	0.4	0.0018	511145.b0169,511145.b0742,511145.b0911,511145.b0929,511145.b1250,511145.b1282,511145.b1676,511145.b1854,511145.b1886,511145.b2165,511145.b2260,511145.b2608,511145.b2957,511145.b3169,511145.b3296,511145.b3303,511145.b3305,511145.b3306,511145.b3308,511145.b3309,511145.b3317,511145.b3320,511145.b3916,511145.b3983,511145.b3984,511145.b4355	rpsB,ybgF,rpsA,ompF,kch,yciH,pykF,pykA,tar,psuG,menE,rimM,ansB,nusA,rpsD,rpsE,rplF,rpsH,rplE,rplX,rplB,rplC,pfkA,rplK,rplA,tsr
	GO Process	GO:0019405	Alditol catabolic process	8	17	0.88	0.0028	511145.b1198,511145.b1199,511145.b1200,511145.b2091,511145.b2095,511145.b2705,511145.b3600,511145.b3919	dhaM,dhaL,dhaK,gatD,gatZ,srlD,mtlD,tpiA
	GO Process	GO:0032268	Regulation of cellular protein metabolic process	16	76	0.53	0.0033	511145.b0170,511145.b0911,511145.b1282,511145.b1718,511145.b1886,511145.b1887,511145.b1888,511145.b2891,511145.b3296,511145.b3306,511145.b3319,511145.b3339,511145.b3340,511145.b3984,511145.b4147,511145.b4355	tsf,rpsA,yciH,infC,tar,cheW,cheA,prfB,rpsD,rpsH,rplD,tufA,fusA,rplA,efp,tsr
	GO Process	GO:0044085	Cellular component biogenesis	41	341	0.29	0.0034	511145.b0169,511145.b0381,511145.b0742,511145.b0911,511145.b0929,511145.b1082,511145.b1250,511145.b1269,511145.b1282,511145.b1435,511145.b1676,511145.b1854,511145.b1879,511145.b1886,511145.b1939,511145.b1941,511145.b1943,511145.b2165,511145.b2260,511145.b2328,511145.b2608,511145.b2957,511145.b3169,511145.b3176,511145.b3183,511145.b3289,511145.b3296,511145.b3303,511145.b3305,511145.b3306,511145.b3…	rpsB,ddlA,ybgF,rpsA,ompF,flgK,kch,rluB,yciH,ydcP,pykF,pykA,flhA,tar,fliG,fliI,fliK,psuG,menE,mepA,rimM,ansB,nusA,glmM,obgE,rsmB,rpsD,rpsE,rplF,rpsH,rplE,rplX,rplV,rplB,rplD,rplC,glmU,pfkA,rplK,rplA,tsr
	GO Process	GO:0034641	Cellular nitrogen compound metabolic process	91	1012	0.16	0.0048	511145.b0016,511145.b0041,511145.b0169,511145.b0170,511145.b0337,511145.b0406,511145.b0503,511145.b0642,511145.b0678,511145.b0680,511145.b0873,511145.b0911,511145.b1241,511145.b1269,511145.b1281,511145.b1282,511145.b1344,511145.b1435,511145.b1633,511145.b1658,511145.b1676,511145.b1713,511145.b1714,511145.b1718,511145.b1767,511145.b1779,511145.b1805,511145.b1807,511145.b1812,511145.b1854,511145.b1…	insL1,fixA,rpsB,tsf,codA,tgt,mnmH,leuS,nagB,glnS,hcp,rpsA,adhE,rluB,pyrF,yciH,ttcA,ydcP,nth,purR,pykF,pheT,pheS,infC,ansA,gapA,fadD,tsaB,pabB,pykA,ruvC,flhC,fliA,fliI,rfbC,rfbA,rfbD,rfbB,preT,preA,psuG,rbn,ackA,pta,ligA,trmD,rimM,gshA,galR,mocA,prfB,fbaA,pgk,endA,ansB,ribB,nusA,glmM,nanK,nanE,nanA,fmt,rsmB,rpsD,rplO,rpsE,rplF,rpsH,rplE,rplX,rplV,rplB,rplD,rplC,tufA,fusA,gpmM,glmU,rho,rffG,pfkA,tp…
	GO Process	GO:0044275	Cellular carbohydrate catabolic process	13	54	0.59	0.0048	511145.b1198,511145.b1199,511145.b1200,511145.b2091,511145.b2095,511145.b2705,511145.b3416,511145.b3417,511145.b3531,511145.b3600,511145.b3916,511145.b3919,511145.b4239	dhaM,dhaL,dhaK,gatD,gatZ,srlD,malQ,malP,bcsZ,mtlD,pfkA,tpiA,treC
	GO Process	GO:0044781	Bacterial-type flagellum organization	9	26	0.74	0.0058	511145.b1075,511145.b1082,511145.b1879,511145.b1891,511145.b1939,511145.b1940,511145.b1941,511145.b1943,511145.b1947	flgD,flgK,flhA,flhC,fliG,fliH,fliI,fliK,fliO
limegreen	GO Process	GO:0006096	Glycolytic process	8	20	0.81	0.0060	511145.b1676,511145.b1779,511145.b1854,511145.b2925,511145.b2926,511145.b3612,511145.b3916,511145.b3919	pykF,gapA,pykA,fbaA,pgk,gpmM,pfkA,tpiA
maroon	GO Process	GO:0006091	Generation of precursor metabolites and energy	28	203	0.35	0.0063	511145.b0041,511145.b0872,511145.b0947,511145.b0972,511145.b0973,511145.b1334,511145.b1474,511145.b1475,511145.b1612,511145.b1673,511145.b1676,511145.b1779,511145.b1854,511145.b2206,511145.b2210,511145.b2925,511145.b2926,511145.b3416,511145.b3417,511145.b3518,511145.b3612,511145.b3916,511145.b3919,511145.b4070,511145.b4071,511145.b4079,511145.b4122,511145.b4139	fixA,hcr,ycbX,hyaA,hyaB,fnr,fdnG,fdnH,fumA,ydhV,pykF,gapA,pykA,napA,mqo,fbaA,pgk,malQ,malP,yhjA,gpmM,pfkA,tpiA,nrfA,nrfB,fdhF,fumB,aspA
	GO Process	GO:0016310	Phosphorylation	29	214	0.34	0.0063	511145.b0394,511145.b1119,511145.b1198,511145.b1199,511145.b1200,511145.b1676,511145.b1772,511145.b1779,511145.b1854,511145.b1882,511145.b1887,511145.b1888,511145.b2094,511145.b2168,511145.b2169,511145.b2296,511145.b2533,511145.b2704,511145.b2925,511145.b2926,511145.b3176,511145.b3222,511145.b3612,511145.b3752,511145.b3916,511145.b3919,511145.b4194,511145.b4195,511145.b4240	mak,nagK,dhaM,dhaL,dhaK,pykF,ydjH,gapA,pykA,cheY,cheW,cheA,gatA,fruK,fruB,ackA,suhB,srlB,fbaA,pgk,glmM,nanK,gpmM,rbsK,pfkA,tpiA,ulaB,ulaC,treB
	GO Process	GO:0044271	Cellular nitrogen compound biosynthetic process	54	518	0.22	0.0067	511145.b0169,511145.b0170,511145.b0406,511145.b0642,511145.b0678,511145.b0680,511145.b0911,511145.b1281,511145.b1282,511145.b1658,511145.b1713,511145.b1714,511145.b1718,511145.b1812,511145.b1891,511145.b1922,511145.b1941,511145.b2038,511145.b2039,511145.b2040,511145.b2041,511145.b2296,511145.b2297,511145.b2688,511145.b2837,511145.b2877,511145.b2891,511145.b3041,511145.b3169,511145.b3176,511145.b3…	rpsB,tsf,tgt,leuS,nagB,glnS,rpsA,pyrF,yciH,purR,pheT,pheS,infC,pabB,flhC,fliA,fliI,rfbC,rfbA,rfbD,rfbB,ackA,pta,gshA,galR,mocA,prfB,ribB,nusA,glmM,fmt,rpsD,rplO,rpsE,rplF,rpsH,rplE,rplX,rplV,rplB,rplD,rplC,tufA,fusA,glmU,rho,rplK,rplA,rplL,nudC,efp,ulaD,rpsR,rplI
	GO Process	GO:0006807	Nitrogen compound metabolic process	121	1481	0.12	0.0090	511145.b0016,511145.b0041,511145.b0169,511145.b0170,511145.b0337,511145.b0381,511145.b0406,511145.b0436,511145.b0503,511145.b0642,511145.b0678,511145.b0680,511145.b0754,511145.b0785,511145.b0870,511145.b0873,511145.b0903,511145.b0911,511145.b0975,511145.b1119,511145.b1241,511145.b1269,511145.b1281,511145.b1282,511145.b1344,511145.b1435,511145.b1633,511145.b1658,511145.b1676,511145.b1713,511145.b1…	insL1,fixA,rpsB,tsf,codA,ddlA,tgt,tig,mnmH,leuS,nagB,glnS,aroG,moaE,ltaE,hcp,pflB,rpsA,hyaD,nagK,adhE,rluB,pyrF,yciH,ttcA,ydcP,nth,purR,pykF,pheT,pheS,infC,ynjE,ansA,gapA,fadD,tsaB,pabB,pykA,ruvC,cheY,cheW,cheA,flhC,fliA,fliI,rfbC,rfbA,rfbD,rfbB,preT,preA,psuG,napA,rbn,ackA,pta,mepA,dsdA,ligA,grcA,trmD,rimM,gshA,hypF,galR,mocA,prfB,fbaA,pgk,endA,ansB,hybD,ribB,yhbU,yhbV,nusA,glmM,gltB,gltD,nanK,n…
	GO Process	GO:0055086	Nucleobase-containing small molecule metabolic process	30	233	0.32	0.0098	511145.b0337,511145.b0406,511145.b0678,511145.b1281,511145.b1658,511145.b1676,511145.b1779,511145.b1805,511145.b1854,511145.b1941,511145.b2038,511145.b2039,511145.b2040,511145.b2041,511145.b2146,511145.b2147,511145.b2165,511145.b2296,511145.b2297,511145.b2877,511145.b2925,511145.b2926,511145.b3176,511145.b3612,511145.b3730,511145.b3788,511145.b3916,511145.b3919,511145.b3996,511145.b4196	codA,tgt,nagB,pyrF,purR,pykF,gapA,fadD,pykA,fliI,rfbC,rfbA,rfbD,rfbB,preT,preA,psuG,ackA,pta,mocA,fbaA,pgk,glmM,gpmM,glmU,rffG,pfkA,tpiA,nudC,ulaD
	GO Process	GO:0006059	Hexitol metabolic process	6	11	0.94	0.0101	511145.b2091,511145.b2093,511145.b2094,511145.b2095,511145.b2705,511145.b3600	gatD,gatB,gatA,gatZ,srlD,mtlD
	GO Process	GO:0009068	Aspartate family amino acid catabolic process	8	23	0.75	0.0110	511145.b0870,511145.b0903,511145.b1767,511145.b2297,511145.b2366,511145.b2579,511145.b2957,511145.b4131	ltaE,pflB,ansA,pta,dsdA,grcA,ansB,cadA
	GO Process	GO:1901566	Organonitrogen compound biosynthetic process	52	509	0.21	0.0121	511145.b0169,511145.b0170,511145.b0381,511145.b0406,511145.b0642,511145.b0680,511145.b0754,511145.b0785,511145.b0870,511145.b0911,511145.b1281,511145.b1282,511145.b1658,511145.b1713,511145.b1714,511145.b1718,511145.b1812,511145.b1941,511145.b2206,511145.b2296,511145.b2297,511145.b2328,511145.b2688,511145.b2877,511145.b2891,511145.b3041,511145.b3176,511145.b3212,511145.b3213,511145.b3288,511145.b3…	rpsB,tsf,ddlA,tgt,leuS,glnS,aroG,moaE,ltaE,rpsA,pyrF,yciH,purR,pheT,pheS,infC,pabB,fliI,napA,ackA,pta,mepA,gshA,mocA,prfB,ribB,glmM,gltB,gltD,fmt,rpsD,rplO,rpsE,rplF,rpsH,rplE,rplX,rplV,rplB,rplD,rplC,tufA,fusA,glmU,glnA,rplK,rplA,rplL,efp,ulaD,rpsR,rplI
	GO Process	GO:0016051	Carbohydrate biosynthetic process	22	150	0.37	0.0124	511145.b0524,511145.b0815,511145.b1048,511145.b2032,511145.b2034,511145.b2036,511145.b2038,511145.b2039,511145.b2040,511145.b2041,511145.b2925,511145.b2926,511145.b3730,511145.b3786,511145.b3787,511145.b3788,511145.b3790,511145.b3919,511145.b3925,511145.b3955,511145.b4114,511145.b4481	lpxH,opgE,opgG,wbbK,wbbI,glf,rfbC,rfbA,rfbD,rfbB,fbaA,pgk,glmU,wecB,wecC,rffG,wecD,tpiA,glpX,eptC,eptA,wecF
	GO Process	GO:0044264	Cellular polysaccharide metabolic process	20	131	0.39	0.0141	511145.b0815,511145.b1048,511145.b2032,511145.b2034,511145.b2036,511145.b2038,511145.b2039,511145.b2040,511145.b2041,511145.b3416,511145.b3417,511145.b3531,511145.b3730,511145.b3786,511145.b3787,511145.b3788,511145.b3790,511145.b3955,511145.b4114,511145.b4481	opgE,opgG,wbbK,wbbI,glf,rfbC,rfbA,rfbD,rfbB,malQ,malP,bcsZ,glmU,wecB,wecC,rffG,wecD,eptC,eptA,wecF
	GO Process	GO:0043170	Macromolecule metabolic process	91	1057	0.14	0.0153	511145.b0016,511145.b0169,511145.b0170,511145.b0381,511145.b0406,511145.b0436,511145.b0503,511145.b0642,511145.b0680,511145.b0785,511145.b0815,511145.b0873,511145.b0911,511145.b0975,511145.b1048,511145.b1119,511145.b1241,511145.b1269,511145.b1282,511145.b1344,511145.b1435,511145.b1633,511145.b1713,511145.b1714,511145.b1718,511145.b1807,511145.b1863,511145.b1882,511145.b1887,511145.b1888,511145.b1…	insL1,rpsB,tsf,ddlA,tgt,tig,mnmH,leuS,glnS,moaE,opgE,hcp,rpsA,hyaD,opgG,nagK,adhE,rluB,yciH,ttcA,ydcP,nth,pheT,pheS,infC,tsaB,ruvC,cheY,cheW,cheA,flhC,fliA,wbbK,wbbI,glf,rfbC,rfbA,rfbD,rfbB,psuG,napA,rbn,mepA,ligA,trmD,rimM,hypF,galR,mocA,prfB,endA,hybD,yhbU,yhbV,nusA,glmM,fmt,rsmB,rpsD,rplO,rpsE,rplF,rpsH,rplE,rplX,rplV,rplB,rplD,rplC,tufA,fusA,malQ,malP,bcsZ,glmU,rho,wecB,wecC,rffG,wecD,eptC,rp…
	GO Process	GO:0006066	Alcohol metabolic process	14	74	0.48	0.0160	511145.b1198,511145.b1199,511145.b1200,511145.b1241,511145.b2091,511145.b2093,511145.b2094,511145.b2095,511145.b2239,511145.b2533,511145.b2705,511145.b3600,511145.b3919,511145.b3925	dhaM,dhaL,dhaK,adhE,gatD,gatB,gatA,gatZ,glpQ,suhB,srlD,mtlD,tpiA,glpX
	GO Process	GO:0019305	dTDP-rhamnose biosynthetic process	4	4	1.21	0.0208	511145.b2038,511145.b2039,511145.b2040,511145.b2041	rfbC,rfbA,rfbD,rfbB
	GO Process	GO:0044260	Cellular macromolecule metabolic process	78	882	0.15	0.0210	511145.b0016,511145.b0169,511145.b0170,511145.b0381,511145.b0436,511145.b0642,511145.b0680,511145.b0785,511145.b0815,511145.b0873,511145.b0911,511145.b0975,511145.b1048,511145.b1241,511145.b1282,511145.b1633,511145.b1713,511145.b1714,511145.b1718,511145.b1863,511145.b1882,511145.b1887,511145.b1888,511145.b1891,511145.b1922,511145.b2032,511145.b2034,511145.b2036,511145.b2038,511145.b2039,511145.b2…	insL1,rpsB,tsf,ddlA,tig,leuS,glnS,moaE,opgE,hcp,rpsA,hyaD,opgG,adhE,yciH,nth,pheT,pheS,infC,ruvC,cheY,cheW,cheA,flhC,fliA,wbbK,wbbI,glf,rfbC,rfbA,rfbD,rfbB,napA,mepA,ligA,trmD,hypF,galR,mocA,prfB,endA,hybD,nusA,glmM,fmt,rsmB,rpsD,rplO,rpsE,rplF,rpsH,rplE,rplX,rplV,rplB,rplD,rplC,tufA,fusA,malQ,malP,bcsZ,glmU,rho,wecB,wecC,rffG,wecD,eptC,rplK,rplA,rplL,eptA,efp,rpsR,rplI,yjjV,wecF
	GO Process	GO:0010608	Posttranscriptional regulation of gene expression	13	68	0.49	0.0217	511145.b0170,511145.b0911,511145.b1282,511145.b1718,511145.b2891,511145.b3296,511145.b3306,511145.b3319,511145.b3339,511145.b3340,511145.b3984,511145.b3996,511145.b4147	tsf,rpsA,yciH,infC,prfB,rpsD,rpsH,rplD,tufA,fusA,rplA,nudC,efp
	GO Process	GO:0009225	Nucleotide-sugar metabolic process	8	28	0.66	0.0258	511145.b0678,511145.b2038,511145.b2039,511145.b2040,511145.b2041,511145.b3176,511145.b3730,511145.b3788	nagB,rfbC,rfbA,rfbD,rfbB,glmM,glmU,rffG
	GO Process	GO:1901135	Carbohydrate derivative metabolic process	41	390	0.23	0.0282	511145.b0381,511145.b0406,511145.b0524,511145.b0678,511145.b0815,511145.b1119,511145.b1281,511145.b1676,511145.b1779,511145.b1805,511145.b1854,511145.b1941,511145.b2032,511145.b2034,511145.b2036,511145.b2038,511145.b2039,511145.b2040,511145.b2041,511145.b2095,511145.b2296,511145.b2297,511145.b2328,511145.b2925,511145.b2926,511145.b3176,511145.b3222,511145.b3223,511145.b3225,511145.b3612,511145.b3…	ddlA,tgt,lpxH,nagB,opgE,nagK,pyrF,pykF,gapA,fadD,pykA,fliI,wbbK,wbbI,glf,rfbC,rfbA,rfbD,rfbB,gatZ,ackA,pta,mepA,fbaA,pgk,glmM,nanK,nanE,nanA,gpmM,glmU,wecB,wecC,rffG,wecD,pfkA,tpiA,glpX,eptC,eptA,wecF
	GO Process	GO:0006417	Regulation of translation	12	62	0.49	0.0299	511145.b0170,511145.b0911,511145.b1282,511145.b1718,511145.b2891,511145.b3296,511145.b3306,511145.b3319,511145.b3339,511145.b3340,511145.b3984,511145.b4147	tsf,rpsA,yciH,infC,prfB,rpsD,rpsH,rplD,tufA,fusA,rplA,efp
	GO Process	GO:0006006	Glucose metabolic process	8	29	0.65	0.0301	511145.b0903,511145.b1779,511145.b2925,511145.b2926,511145.b3612,511145.b3916,511145.b3919,511145.b3925	pflB,gapA,fbaA,pgk,gpmM,pfkA,tpiA,glpX
	GO Process	GO:0009226	Nucleotide-sugar biosynthetic process	7	22	0.71	0.0307	511145.b0678,511145.b2038,511145.b2039,511145.b2040,511145.b2041,511145.b3176,511145.b3730	nagB,rfbC,rfbA,rfbD,rfbB,glmM,glmU
	GO Process	GO:0071840	Cellular component organization or biogenesis	48	488	0.2	0.0364	511145.b0169,511145.b0381,511145.b0742,511145.b0911,511145.b0929,511145.b1075,511145.b1082,511145.b1250,511145.b1269,511145.b1282,511145.b1435,511145.b1676,511145.b1718,511145.b1854,511145.b1879,511145.b1886,511145.b1891,511145.b1939,511145.b1940,511145.b1941,511145.b1943,511145.b1947,511145.b2165,511145.b2260,511145.b2328,511145.b2608,511145.b2891,511145.b2957,511145.b3169,511145.b3176,511145.b3…	rpsB,ddlA,ybgF,rpsA,ompF,flgD,flgK,kch,rluB,yciH,ydcP,pykF,infC,pykA,flhA,tar,flhC,fliG,fliH,fliI,fliK,fliO,psuG,menE,mepA,rimM,prfB,ansB,nusA,glmM,obgE,rsmB,rpsD,rpsE,rplF,rpsH,rplE,rplX,rplV,rplB,rplD,rplC,fusA,glmU,pfkA,rplK,rplA,tsr
	GO Process	GO:0009056	Catabolic process	48	492	0.19	0.0423	511145.b0041,511145.b0337,511145.b0678,511145.b0870,511145.b0873,511145.b0903,511145.b0947,511145.b1198,511145.b1199,511145.b1200,511145.b1676,511145.b1767,511145.b1779,511145.b1805,511145.b1854,511145.b2091,511145.b2095,511145.b2146,511145.b2147,511145.b2165,511145.b2168,511145.b2297,511145.b2366,511145.b2533,511145.b2579,511145.b2705,511145.b2925,511145.b2926,511145.b2945,511145.b2957,511145.b3…	fixA,codA,nagB,ltaE,hcp,pflB,ycbX,dhaM,dhaL,dhaK,pykF,ansA,gapA,fadD,pykA,gatD,gatZ,preT,preA,psuG,fruK,pta,dsdA,suhB,grcA,srlD,fbaA,pgk,endA,ansB,nanK,nanE,nanA,malQ,malP,bcsZ,mtlD,gpmM,rbsK,pfkA,tpiA,nudC,adiA,cadA,ulaG,ulaD,treC,yjjU
orange	GO Process	GO:0006040	Amino sugar metabolic process	7	24	0.67	0.0446	511145.b0678,511145.b1119,511145.b3176,511145.b3222,511145.b3223,511145.b3225,511145.b3730	nagB,nagK,glmM,nanK,nanE,nanA,glmU
red	GO Process	GO:0006353	DNA-templated transcription, termination	4	6	1.03	0.0472	511145.b3169,511145.b3296,511145.b3319,511145.b3783	nusA,rpsD,rplD,rho
	GO Process	GO:0009243	O antigen biosynthetic process	4	6	1.03	0.0472	511145.b2038,511145.b2039,511145.b2040,511145.b2041	rfbC,rfbA,rfbD,rfbB
	GO Process	GO:0019402	Galactitol metabolic process	4	6	1.03	0.0472	511145.b2091,511145.b2093,511145.b2094,511145.b2095	gatD,gatB,gatA,gatZ
	GO Process	GO:0019407	Hexitol catabolic process	4	6	1.03	0.0472	511145.b2091,511145.b2095,511145.b2705,511145.b3600	gatD,gatZ,srlD,mtlD
	GO Function	GO:0005488	Binding	180	2156	0.13	1.61e-05	511145.b0016,511145.b0098,511145.b0169,511145.b0170,511145.b0337,511145.b0338,511145.b0381,511145.b0394,511145.b0406,511145.b0436,511145.b0473,511145.b0503,511145.b0524,511145.b0623,511145.b0642,511145.b0678,511145.b0680,511145.b0730,511145.b0754,511145.b0763,511145.b0765,511145.b0809,511145.b0870,511145.b0872,511145.b0873,511145.b0911,511145.b0929,511145.b0947,511145.b0972,511145.b0973,511145.b0…	insL1,secA,rpsB,tsf,codA,cynR,ddlA,mak,tgt,tig,htpG,mnmH,lpxH,cspE,leuS,nagB,glnS,mngR,aroG,modA,modC,glnQ,ltaE,hcr,hcp,rpsA,ompF,ycbX,hyaA,hyaB,hyaD,yccM,opgG,nagK,fadR,dhaL,dhaK,adhE,kch,rluB,yciH,ycjQ,mppA,fnr,ttcA,trg,fdnG,fdnH,fumA,nth,purR,ydhV,pykF,pheT,pheS,infC,ansA,ydjL,gapA,yeaD,fadD,tsaB,pabB,cspC,pykA,ruvC,yebC,cheY,tar,cheW,cheA,flhC,fliA,fliG,fliI,yeeN,glf,rfbA,rfbD,rfbB,gatD,preT,…
	GO Function	GO:0003723	RNA binding	35	191	0.47	2.59e-05	511145.b0170,511145.b0623,511145.b0911,511145.b1269,511145.b1282,511145.b1344,511145.b1713,511145.b1714,511145.b1718,511145.b1823,511145.b2608,511145.b2712,511145.b2891,511145.b3169,511145.b3183,511145.b3289,511145.b3296,511145.b3301,511145.b3303,511145.b3305,511145.b3306,511145.b3308,511145.b3309,511145.b3315,511145.b3317,511145.b3319,511145.b3320,511145.b3339,511145.b3340,511145.b3783,511145.b3…	tsf,cspE,rpsA,rluB,yciH,ttcA,pheT,pheS,infC,cspC,rimM,hypF,prfB,nusA,obgE,rsmB,rpsD,rplO,rpsE,rplF,rpsH,rplE,rplX,rplV,rplB,rplD,rplC,tufA,fusA,rho,rplK,rplA,efp,rpsR,rplI
	GO Function	GO:0003824	Catalytic activity	171	2032	0.13	2.59e-05	511145.b0016,511145.b0041,511145.b0337,511145.b0381,511145.b0394,511145.b0406,511145.b0436,511145.b0473,511145.b0503,511145.b0524,511145.b0642,511145.b0678,511145.b0680,511145.b0754,511145.b0765,511145.b0785,511145.b0809,511145.b0815,511145.b0823,511145.b0870,511145.b0872,511145.b0873,511145.b0903,511145.b0947,511145.b0954,511145.b0972,511145.b0973,511145.b0975,511145.b1048,511145.b1091,511145.b1…	insL1,fixA,codA,ddlA,mak,tgt,tig,htpG,mnmH,lpxH,leuS,nagB,glnS,aroG,modC,moaE,glnQ,opgE,ybiW,ltaE,hcr,hcp,pflB,ycbX,fabA,hyaA,hyaB,hyaD,opgG,fabH,fabD,nagK,dhaM,dhaL,dhaK,adhE,rluB,pyrF,ycjQ,ttcA,ydcP,fdnG,fdnH,fumA,nth,cfa,ydhV,pykF,pheT,pheS,ynjE,ansA,ydjH,ydjL,gapA,yeaD,fadD,tsaB,pabB,pykA,ruvC,cheY,cheA,fliA,fliG,fliH,fliI,fliM,fliN,wbbK,wbbI,glf,rfbC,rfbA,rfbD,rfbB,gatD,gatB,gatA,gatZ,preT,p…
	GO Function	GO:0005198	Structural molecule activity	21	72	0.67	2.59e-05	511145.b0169,511145.b0911,511145.b1080,511145.b1082,511145.b1923,511145.b3296,511145.b3301,511145.b3303,511145.b3305,511145.b3306,511145.b3308,511145.b3309,511145.b3315,511145.b3317,511145.b3319,511145.b3320,511145.b3983,511145.b3984,511145.b3986,511145.b4202,511145.b4203	rpsB,rpsA,flgI,flgK,fliC,rpsD,rplO,rpsE,rplF,rpsH,rplE,rplX,rplV,rplB,rplD,rplC,rplK,rplA,rplL,rpsR,rplI
	GO Function	GO:0003735	Structural constituent of ribosome	18	58	0.7	5.44e-05	511145.b0169,511145.b0911,511145.b3296,511145.b3301,511145.b3303,511145.b3305,511145.b3306,511145.b3308,511145.b3309,511145.b3315,511145.b3317,511145.b3319,511145.b3320,511145.b3983,511145.b3984,511145.b3986,511145.b4202,511145.b4203	rpsB,rpsA,rpsD,rplO,rpsE,rplF,rpsH,rplE,rplX,rplV,rplB,rplD,rplC,rplK,rplA,rplL,rpsR,rplI
	GO Function	GO:0019843	rRNA binding	17	57	0.68	0.00014	511145.b2608,511145.b3183,511145.b3296,511145.b3301,511145.b3303,511145.b3305,511145.b3306,511145.b3308,511145.b3309,511145.b3315,511145.b3317,511145.b3319,511145.b3320,511145.b3983,511145.b3984,511145.b4202,511145.b4203	rimM,obgE,rpsD,rplO,rpsE,rplF,rpsH,rplE,rplX,rplV,rplB,rplD,rplC,rplK,rplA,rpsR,rplI
	GO Function	GO:0046872	Metal ion binding	84	797	0.23	0.00014	511145.b0098,511145.b0169,511145.b0170,511145.b0337,511145.b0381,511145.b0406,511145.b0524,511145.b0763,511145.b0872,511145.b0873,511145.b0947,511145.b0972,511145.b0973,511145.b0975,511145.b0992,511145.b1119,511145.b1199,511145.b1241,511145.b1313,511145.b1334,511145.b1344,511145.b1474,511145.b1475,511145.b1612,511145.b1633,511145.b1673,511145.b1676,511145.b1713,511145.b1714,511145.b1776,511145.b1…	secA,rpsB,tsf,codA,ddlA,tgt,lpxH,modA,hcr,hcp,ycbX,hyaA,hyaB,hyaD,yccM,nagK,dhaL,adhE,ycjQ,fnr,ttcA,fdnG,fdnH,fumA,nth,ydhV,pykF,pheT,pheS,ydjL,pabB,pykA,ruvC,cheY,flhC,rfbA,rfbD,gatD,preA,mglB,psuG,napG,napA,glpQ,menC,menD,rbn,ackA,pta,mepA,ligA,suhB,trmD,gshA,hypF,mocA,fbaA,hybD,ribB,yhbU,yhbV,glmM,obgE,gltB,gltD,nanK,rplB,yhjA,yiaY,gpmM,glmU,rbsK,glnA,pfkA,glpX,nudC,aphA,nrfA,nrfB,fdhF,fumB,ul…
	GO Function	GO:0045182	Translation regulator activity	9	23	0.8	0.0085	511145.b0170,511145.b1282,511145.b1718,511145.b2891,511145.b3296,511145.b3319,511145.b3339,511145.b3340,511145.b4147	tsf,yciH,infC,prfB,rpsD,rplD,tufA,fusA,efp
	GO Function	GO:0005515	Protein binding	54	519	0.22	0.0201	511145.b0098,511145.b0170,511145.b0337,511145.b0436,511145.b0473,511145.b0678,511145.b0754,511145.b0870,511145.b0929,511145.b1200,511145.b1241,511145.b1250,511145.b1421,511145.b1612,511145.b1676,511145.b1713,511145.b1767,511145.b1807,511145.b1823,511145.b1854,511145.b1886,511145.b1887,511145.b1939,511145.b1941,511145.b2039,511145.b2041,511145.b2091,511145.b2165,511145.b2260,511145.b2607,511145.b2…	secA,tsf,codA,tig,htpG,nagB,aroG,ltaE,ompF,dhaK,adhE,kch,trg,fumA,pykF,pheT,ansA,tsaB,cspC,pykA,tar,cheW,fliG,fliI,rfbA,rfbB,gatD,psuG,menE,trmD,srlD,galR,fbaA,ansB,ribB,nusA,nanA,slp,hdeB,hdeA,mdtF,glmU,rho,wecB,glnG,glnA,pfkA,tpiA,rplL,malK,aphA,cadA,tsr,arcA
	GO Function	GO:0042802	Identical protein binding	47	428	0.25	0.0201	511145.b0098,511145.b0337,511145.b0436,511145.b0473,511145.b0678,511145.b0754,511145.b0870,511145.b0929,511145.b1200,511145.b1241,511145.b1250,511145.b1421,511145.b1612,511145.b1676,511145.b1713,511145.b1767,511145.b1807,511145.b1854,511145.b1886,511145.b1939,511145.b1941,511145.b2039,511145.b2041,511145.b2091,511145.b2165,511145.b2260,511145.b2607,511145.b2705,511145.b2837,511145.b2925,511145.b2…	secA,codA,tig,htpG,nagB,aroG,ltaE,ompF,dhaK,adhE,kch,trg,fumA,pykF,pheT,ansA,tsaB,pykA,tar,fliG,fliI,rfbA,rfbB,gatD,psuG,menE,trmD,srlD,galR,fbaA,ansB,ribB,nanA,slp,hdeA,mdtF,glmU,rho,wecB,glnA,pfkA,tpiA,rplL,aphA,cadA,tsr,arcA
	GO Function	GO:0090079	Translation regulator activity, nucleic acid binding	8	21	0.79	0.0201	511145.b0170,511145.b1282,511145.b1718,511145.b2891,511145.b3296,511145.b3339,511145.b3340,511145.b4147	tsf,yciH,infC,prfB,rpsD,tufA,fusA,efp
	GO Function	GO:0043167	Ion binding	111	1335	0.13	0.0268	511145.b0098,511145.b0169,511145.b0170,511145.b0337,511145.b0381,511145.b0394,511145.b0406,511145.b0473,511145.b0524,511145.b0642,511145.b0680,511145.b0763,511145.b0765,511145.b0809,511145.b0870,511145.b0872,511145.b0873,511145.b0947,511145.b0972,511145.b0973,511145.b0975,511145.b0992,511145.b1119,511145.b1187,511145.b1199,511145.b1241,511145.b1313,511145.b1334,511145.b1344,511145.b1474,511145.b1…	secA,rpsB,tsf,codA,ddlA,mak,tgt,htpG,lpxH,leuS,glnS,modA,modC,glnQ,ltaE,hcr,hcp,ycbX,hyaA,hyaB,hyaD,yccM,nagK,fadR,dhaL,adhE,ycjQ,fnr,ttcA,fdnG,fdnH,fumA,nth,ydhV,pykF,pheT,pheS,ydjL,fadD,pabB,pykA,ruvC,cheY,cheA,flhC,fliI,glf,rfbA,rfbD,gatD,preA,mglB,psuG,fruK,napG,napA,mqo,glpQ,menE,menC,menB,menD,rbn,ackA,pta,mepA,dsdA,ligA,suhB,trmD,gshA,hypF,mocA,fbaA,pgk,hybD,ribB,yhbU,yhbV,glmM,obgE,gltB,g…
	GO Function	GO:0008135	Translation factor activity, RNA binding	7	17	0.82	0.0291	511145.b0170,511145.b1282,511145.b1718,511145.b2891,511145.b3339,511145.b3340,511145.b4147	tsf,yciH,infC,prfB,tufA,fusA,efp
purple	GO Function	GO:0051536	Iron-sulfur cluster binding	22	150	0.37	0.0316	511145.b0872,511145.b0873,511145.b0947,511145.b0972,511145.b0992,511145.b1334,511145.b1344,511145.b1474,511145.b1475,511145.b1612,511145.b1633,511145.b1673,511145.b2146,511145.b2147,511145.b2205,511145.b2206,511145.b3158,511145.b3159,511145.b3212,511145.b3213,511145.b4079,511145.b4122	hcr,hcp,ycbX,hyaA,yccM,fnr,ttcA,fdnG,fdnH,fumA,nth,ydhV,preT,preA,napG,napA,yhbU,yhbV,gltB,gltD,fdhF,fumB
	GO Component	GO:0005829	Cytosol	131	1044	0.3	3.14e-15	511145.b0098,511145.b0169,511145.b0170,511145.b0337,511145.b0354,511145.b0381,511145.b0394,511145.b0406,511145.b0436,511145.b0473,511145.b0623,511145.b0642,511145.b0678,511145.b0680,511145.b0754,511145.b0785,511145.b0823,511145.b0870,511145.b0903,511145.b0911,511145.b0954,511145.b1075,511145.b1076,511145.b1091,511145.b1092,511145.b1187,511145.b1198,511145.b1199,511145.b1200,511145.b1241,511145.b1…	secA,rpsB,tsf,codA,yaiL,ddlA,mak,tgt,tig,htpG,cspE,leuS,nagB,glnS,aroG,moaE,ybiW,ltaE,pflB,rpsA,fabA,flgD,flgE,fabH,fabD,fadR,dhaM,dhaL,dhaK,adhE,rluB,pyrF,fnr,ttcA,fumA,purR,cfa,pykF,pheT,pheS,infC,ydjY,ansA,gapA,yeaD,fadD,tsaB,cspC,pykA,yebC,cheY,cheW,cheA,fliA,fliH,yeeN,glf,rfbC,rfbA,rfbD,rfbB,gatD,gatB,gatA,fruK,mqo,menB,ackA,pta,dsdA,ligA,suhB,grcA,trmD,rimM,gshA,prfB,fbaA,pgk,ribB,nusA,glmM…
	GO Component	GO:0005737	Cytoplasm	150	1399	0.24	7.33e-13	511145.b0098,511145.b0169,511145.b0170,511145.b0337,511145.b0338,511145.b0354,511145.b0381,511145.b0394,511145.b0406,511145.b0436,511145.b0473,511145.b0524,511145.b0623,511145.b0642,511145.b0678,511145.b0680,511145.b0754,511145.b0785,511145.b0823,511145.b0870,511145.b0873,511145.b0903,511145.b0911,511145.b0954,511145.b1075,511145.b1076,511145.b1091,511145.b1092,511145.b1187,511145.b1198,511145.b1…	secA,rpsB,tsf,codA,cynR,yaiL,ddlA,mak,tgt,tig,htpG,lpxH,cspE,leuS,nagB,glnS,aroG,moaE,ybiW,ltaE,hcp,pflB,rpsA,fabA,flgD,flgE,fabH,fabD,fadR,dhaM,dhaL,dhaK,adhE,rluB,pyrF,fnr,ttcA,fumA,purR,cfa,pykF,pheT,pheS,infC,ydjY,ansA,gapA,yeaD,fadD,tsaB,cspC,pykA,ruvC,yebC,cheY,cheW,cheA,flhC,fliA,fliH,fliI,yeeN,wbbI,glf,rfbC,rfbA,rfbD,rfbB,gatD,gatB,gatA,preA,fruK,fruB,mqo,menB,ackA,pta,dsdA,ligA,suhB,grcA…
	GO Component	GO:0005622	Intracellular	152	1453	0.23	2.22e-12	511145.b0098,511145.b0169,511145.b0170,511145.b0337,511145.b0338,511145.b0354,511145.b0381,511145.b0394,511145.b0406,511145.b0436,511145.b0473,511145.b0524,511145.b0623,511145.b0642,511145.b0678,511145.b0680,511145.b0754,511145.b0785,511145.b0823,511145.b0870,511145.b0873,511145.b0903,511145.b0911,511145.b0954,511145.b0972,511145.b1075,511145.b1076,511145.b1091,511145.b1092,511145.b1187,511145.b1…	secA,rpsB,tsf,codA,cynR,yaiL,ddlA,mak,tgt,tig,htpG,lpxH,cspE,leuS,nagB,glnS,aroG,moaE,ybiW,ltaE,hcp,pflB,rpsA,fabA,hyaA,flgD,flgE,fabH,fabD,fadR,dhaM,dhaL,dhaK,adhE,rluB,pyrF,fnr,ttcA,fumA,purR,cfa,pykF,pheT,pheS,infC,ydjY,ansA,gapA,yeaD,fadD,tsaB,cspC,pykA,ruvC,yebC,cheY,cheW,cheA,flhC,fliA,fliH,fliI,yeeN,wbbI,glf,rfbC,rfbA,rfbD,rfbB,gatD,gatB,gatA,preA,fruK,fruB,mqo,menB,ackA,pta,dsdA,ligA,suhB…
	GO Component	GO:0043228	Non-membrane-bounded organelle	33	125	0.63	2.54e-09	511145.b0169,511145.b0911,511145.b1075,511145.b1076,511145.b1077,511145.b1080,511145.b1082,511145.b1923,511145.b1924,511145.b1939,511145.b1940,511145.b1943,511145.b1944,511145.b1945,511145.b1946,511145.b1947,511145.b2608,511145.b3296,511145.b3301,511145.b3303,511145.b3305,511145.b3306,511145.b3308,511145.b3309,511145.b3315,511145.b3317,511145.b3319,511145.b3320,511145.b3983,511145.b3984,511145.b3…	rpsB,rpsA,flgD,flgE,flgF,flgI,flgK,fliC,fliD,fliG,fliH,fliK,fliL,fliM,fliN,fliO,rimM,rpsD,rplO,rpsE,rplF,rpsH,rplE,rplX,rplV,rplB,rplD,rplC,rplK,rplA,rplL,rpsR,rplI
	GO Component	GO:0110165	Cellular anatomical entity	217	2845	0.09	7.05e-07	511145.b0098,511145.b0169,511145.b0170,511145.b0337,511145.b0338,511145.b0354,511145.b0381,511145.b0394,511145.b0406,511145.b0411,511145.b0436,511145.b0473,511145.b0503,511145.b0524,511145.b0623,511145.b0642,511145.b0678,511145.b0680,511145.b0742,511145.b0754,511145.b0763,511145.b0765,511145.b0785,511145.b0809,511145.b0811,511145.b0815,511145.b0823,511145.b0870,511145.b0873,511145.b0903,511145.b0…	secA,rpsB,tsf,codA,cynR,yaiL,ddlA,mak,tgt,tsx,tig,htpG,mnmH,lpxH,cspE,leuS,nagB,glnS,ybgF,aroG,modA,modC,moaE,glnQ,glnH,opgE,ybiW,ltaE,hcp,pflB,rpsA,ompF,fabA,hyaA,hyaB,yccM,opgG,flgD,flgE,flgF,flgI,flgK,fabH,fabD,fadR,dhaM,dhaL,dhaK,adhE,kch,rluB,pyrF,mppA,fnr,ttcA,trg,fdnG,fdnH,fumA,purR,cfa,pykF,pheT,pheS,infC,ydjY,ynjE,ansA,gapA,yeaD,fadD,tsaB,cspC,pykA,ruvC,yebC,flhA,cheY,tar,cheW,cheA,motA,…
	GO Component	GO:0009288	Bacterial-type flagellum	14	28	0.9	1.36e-06	511145.b1075,511145.b1076,511145.b1077,511145.b1080,511145.b1082,511145.b1923,511145.b1924,511145.b1939,511145.b1940,511145.b1943,511145.b1944,511145.b1945,511145.b1946,511145.b1947	flgD,flgE,flgF,flgI,flgK,fliC,fliD,fliG,fliH,fliK,fliL,fliM,fliN,fliO
	GO Component	GO:0005840	Ribosome	19	62	0.69	2.85e-06	511145.b0169,511145.b0911,511145.b2608,511145.b3296,511145.b3301,511145.b3303,511145.b3305,511145.b3306,511145.b3308,511145.b3309,511145.b3315,511145.b3317,511145.b3319,511145.b3320,511145.b3983,511145.b3984,511145.b3986,511145.b4202,511145.b4203	rpsB,rpsA,rimM,rpsD,rplO,rpsE,rplF,rpsH,rplE,rplX,rplV,rplB,rplD,rplC,rplK,rplA,rplL,rpsR,rplI
	GO Component	GO:0022626	Cytosolic ribosome	18	57	0.71	3.81e-06	511145.b0169,511145.b0911,511145.b3296,511145.b3301,511145.b3303,511145.b3305,511145.b3306,511145.b3308,511145.b3309,511145.b3315,511145.b3317,511145.b3319,511145.b3320,511145.b3983,511145.b3984,511145.b3986,511145.b4202,511145.b4203	rpsB,rpsA,rpsD,rplO,rpsE,rplF,rpsH,rplE,rplX,rplV,rplB,rplD,rplC,rplK,rplA,rplL,rpsR,rplI
	GO Component	GO:0044391	Ribosomal subunit	18	57	0.71	3.81e-06	511145.b0169,511145.b0911,511145.b3296,511145.b3301,511145.b3303,511145.b3305,511145.b3306,511145.b3308,511145.b3309,511145.b3315,511145.b3317,511145.b3319,511145.b3320,511145.b3983,511145.b3984,511145.b3986,511145.b4202,511145.b4203	rpsB,rpsA,rpsD,rplO,rpsE,rplF,rpsH,rplE,rplX,rplV,rplB,rplD,rplC,rplK,rplA,rplL,rpsR,rplI
	GO Component	GO:0022625	Cytosolic large ribosomal subunit	12	32	0.78	8.27e-05	511145.b3301,511145.b3305,511145.b3308,511145.b3309,511145.b3315,511145.b3317,511145.b3319,511145.b3320,511145.b3983,511145.b3984,511145.b3986,511145.b4203	rplO,rplF,rplE,rplX,rplV,rplB,rplD,rplC,rplK,rplA,rplL,rplI
	GO Component	GO:0009425	Bacterial-type flagellum basal body	8	18	0.85	0.00096	511145.b1076,511145.b1077,511145.b1080,511145.b1939,511145.b1944,511145.b1945,511145.b1946,511145.b1947	flgE,flgF,flgI,fliG,fliL,fliM,fliN,fliO
	GO Component	GO:0009424	Bacterial-type flagellum hook	6	10	0.98	0.0021	511145.b1075,511145.b1076,511145.b1077,511145.b1082,511145.b1924,511145.b1943	flgD,flgE,flgF,flgK,fliD,fliK
	GO Component	GO:0098561	Methyl accepting chemotaxis protein complex	5	7	1.06	0.0039	511145.b1421,511145.b1886,511145.b1887,511145.b1888,511145.b4355	trg,tar,cheW,cheA,tsr
	GO Component	GO:0005576	Extracellular region	5	15	0.73	0.0496	511145.b1082,511145.b1923,511145.b1924,511145.b2000,511145.b3531	flgK,fliC,fliD,flu,bcsZ
	STRING clusters	CL:3241	Flagellar assembly, and methyl accepting chemotaxis protein complex	25	51	0.9	2.73e-10	511145.b1075,511145.b1076,511145.b1077,511145.b1080,511145.b1082,511145.b1421,511145.b1879,511145.b1882,511145.b1886,511145.b1887,511145.b1888,511145.b1890,511145.b1891,511145.b1922,511145.b1923,511145.b1924,511145.b1939,511145.b1940,511145.b1941,511145.b1943,511145.b1944,511145.b1945,511145.b1946,511145.b1947,511145.b4355	flgD,flgE,flgF,flgI,flgK,trg,flhA,cheY,tar,cheW,cheA,motA,flhC,fliA,fliC,fliD,fliG,fliH,fliI,fliK,fliL,fliM,fliN,fliO,tsr
cyan	STRING clusters	CL:3239	Flagellar assembly, and Chemotaxis	27	77	0.75	8.23e-09	511145.b1075,511145.b1076,511145.b1077,511145.b1080,511145.b1082,511145.b1421,511145.b1760,511145.b1879,511145.b1882,511145.b1886,511145.b1887,511145.b1888,511145.b1890,511145.b1891,511145.b1904,511145.b1922,511145.b1923,511145.b1924,511145.b1939,511145.b1940,511145.b1941,511145.b1943,511145.b1944,511145.b1945,511145.b1946,511145.b1947,511145.b4355	flgD,flgE,flgF,flgI,flgK,trg,ynjH,flhA,cheY,tar,cheW,cheA,motA,flhC,yecR,fliA,fliC,fliD,fliG,fliH,fliI,fliK,fliL,fliM,fliN,fliO,tsr
darkgreen	STRING clusters	CL:28	Translation, and Protein export	38	179	0.53	7.89e-08	511145.b0098,511145.b0169,511145.b0170,511145.b0406,511145.b0642,511145.b0680,511145.b0911,511145.b1713,511145.b1714,511145.b1718,511145.b1807,511145.b1864,511145.b2607,511145.b2608,511145.b2891,511145.b3169,511145.b3183,511145.b3288,511145.b3289,511145.b3296,511145.b3301,511145.b3303,511145.b3305,511145.b3306,511145.b3308,511145.b3309,511145.b3315,511145.b3317,511145.b3319,511145.b3320,511145.b3…	secA,rpsB,tsf,tgt,leuS,glnS,rpsA,pheT,pheS,infC,tsaB,yebC,trmD,rimM,prfB,nusA,obgE,fmt,rsmB,rpsD,rplO,rpsE,rplF,rpsH,rplE,rplX,rplV,rplB,rplD,rplC,tufA,fusA,rho,rplK,rplA,rplL,rpsR,rplI
	STRING clusters	CL:31	Translation, and Protein export	34	146	0.57	7.89e-08	511145.b0098,511145.b0169,511145.b0170,511145.b0406,511145.b0642,511145.b0680,511145.b0911,511145.b1713,511145.b1714,511145.b1718,511145.b1864,511145.b2607,511145.b2608,511145.b2891,511145.b3169,511145.b3183,511145.b3296,511145.b3301,511145.b3303,511145.b3305,511145.b3306,511145.b3308,511145.b3309,511145.b3315,511145.b3317,511145.b3319,511145.b3320,511145.b3339,511145.b3340,511145.b3983,511145.b3…	secA,rpsB,tsf,tgt,leuS,glnS,rpsA,pheT,pheS,infC,yebC,trmD,rimM,prfB,nusA,obgE,rpsD,rplO,rpsE,rplF,rpsH,rplE,rplX,rplV,rplB,rplD,rplC,tufA,fusA,rplK,rplA,rplL,rpsR,rplI
	STRING clusters	CL:32	Translation, and proton channel activity	32	128	0.6	7.89e-08	511145.b0169,511145.b0170,511145.b0642,511145.b0680,511145.b0911,511145.b1713,511145.b1714,511145.b1718,511145.b1864,511145.b2607,511145.b2608,511145.b2891,511145.b3169,511145.b3183,511145.b3296,511145.b3301,511145.b3303,511145.b3305,511145.b3306,511145.b3308,511145.b3309,511145.b3315,511145.b3317,511145.b3319,511145.b3320,511145.b3339,511145.b3340,511145.b3983,511145.b3984,511145.b3986,511145.b4…	rpsB,tsf,leuS,glnS,rpsA,pheT,pheS,infC,yebC,trmD,rimM,prfB,nusA,obgE,rpsD,rplO,rpsE,rplF,rpsH,rplE,rplX,rplV,rplB,rplD,rplC,tufA,fusA,rplK,rplA,rplL,rpsR,rplI
	STRING clusters	CL:36	Ribosome, and translation factor activity, RNA binding	26	83	0.7	7.89e-08	511145.b0169,511145.b0170,511145.b0911,511145.b1718,511145.b2607,511145.b2608,511145.b2891,511145.b3169,511145.b3296,511145.b3301,511145.b3303,511145.b3305,511145.b3306,511145.b3308,511145.b3309,511145.b3315,511145.b3317,511145.b3319,511145.b3320,511145.b3339,511145.b3340,511145.b3983,511145.b3984,511145.b3986,511145.b4202,511145.b4203	rpsB,tsf,rpsA,infC,trmD,rimM,prfB,nusA,rpsD,rplO,rpsE,rplF,rpsH,rplE,rplX,rplV,rplB,rplD,rplC,tufA,fusA,rplK,rplA,rplL,rpsR,rplI
	STRING clusters	CL:38	Ribosome, and translation factor activity, RNA binding	25	75	0.73	7.89e-08	511145.b0169,511145.b0170,511145.b0911,511145.b1718,511145.b2607,511145.b2608,511145.b2891,511145.b3296,511145.b3301,511145.b3303,511145.b3305,511145.b3306,511145.b3308,511145.b3309,511145.b3315,511145.b3317,511145.b3319,511145.b3320,511145.b3339,511145.b3340,511145.b3983,511145.b3984,511145.b3986,511145.b4202,511145.b4203	rpsB,tsf,rpsA,infC,trmD,rimM,prfB,rpsD,rplO,rpsE,rplF,rpsH,rplE,rplX,rplV,rplB,rplD,rplC,tufA,fusA,rplK,rplA,rplL,rpsR,rplI
	STRING clusters	CL:41	Ribosome, and translation factor activity, RNA binding	24	69	0.75	7.89e-08	511145.b0169,511145.b0170,511145.b0911,511145.b1718,511145.b2607,511145.b2608,511145.b3296,511145.b3301,511145.b3303,511145.b3305,511145.b3306,511145.b3308,511145.b3309,511145.b3315,511145.b3317,511145.b3319,511145.b3320,511145.b3339,511145.b3340,511145.b3983,511145.b3984,511145.b3986,511145.b4202,511145.b4203	rpsB,tsf,rpsA,infC,trmD,rimM,rpsD,rplO,rpsE,rplF,rpsH,rplE,rplX,rplV,rplB,rplD,rplC,tufA,fusA,rplK,rplA,rplL,rpsR,rplI
	STRING clusters	CL:43	Ribosome	23	64	0.76	7.89e-08	511145.b0169,511145.b0170,511145.b0911,511145.b2607,511145.b2608,511145.b3296,511145.b3301,511145.b3303,511145.b3305,511145.b3306,511145.b3308,511145.b3309,511145.b3315,511145.b3317,511145.b3319,511145.b3320,511145.b3339,511145.b3340,511145.b3983,511145.b3984,511145.b3986,511145.b4202,511145.b4203	rpsB,tsf,rpsA,trmD,rimM,rpsD,rplO,rpsE,rplF,rpsH,rplE,rplX,rplV,rplB,rplD,rplC,tufA,fusA,rplK,rplA,rplL,rpsR,rplI
	STRING clusters	CL:30	Translation, and Protein export	35	162	0.54	1.42e-07	511145.b0098,511145.b0169,511145.b0170,511145.b0406,511145.b0642,511145.b0680,511145.b0911,511145.b1713,511145.b1714,511145.b1718,511145.b1864,511145.b2607,511145.b2608,511145.b2891,511145.b3169,511145.b3183,511145.b3296,511145.b3301,511145.b3303,511145.b3305,511145.b3306,511145.b3308,511145.b3309,511145.b3315,511145.b3317,511145.b3319,511145.b3320,511145.b3339,511145.b3340,511145.b3783,511145.b3…	secA,rpsB,tsf,tgt,leuS,glnS,rpsA,pheT,pheS,infC,yebC,trmD,rimM,prfB,nusA,obgE,rpsD,rplO,rpsE,rplF,rpsH,rplE,rplX,rplV,rplB,rplD,rplC,tufA,fusA,rho,rplK,rplA,rplL,rpsR,rplI
	STRING clusters	CL:3244	Bacterial-type flagellum	16	30	0.93	2.20e-07	511145.b1075,511145.b1076,511145.b1077,511145.b1080,511145.b1082,511145.b1879,511145.b1923,511145.b1924,511145.b1939,511145.b1940,511145.b1941,511145.b1943,511145.b1944,511145.b1945,511145.b1946,511145.b1947	flgD,flgE,flgF,flgI,flgK,flhA,fliC,fliD,fliG,fliH,fliI,fliK,fliL,fliM,fliN,fliO
	STRING clusters	CL:34	Ribosome, and translation factor activity, RNA binding	27	101	0.63	2.20e-07	511145.b0169,511145.b0170,511145.b0911,511145.b1718,511145.b2607,511145.b2608,511145.b2891,511145.b3169,511145.b3183,511145.b3296,511145.b3301,511145.b3303,511145.b3305,511145.b3306,511145.b3308,511145.b3309,511145.b3315,511145.b3317,511145.b3319,511145.b3320,511145.b3339,511145.b3340,511145.b3983,511145.b3984,511145.b3986,511145.b4202,511145.b4203	rpsB,tsf,rpsA,infC,trmD,rimM,prfB,nusA,obgE,rpsD,rplO,rpsE,rplF,rpsH,rplE,rplX,rplV,rplB,rplD,rplC,tufA,fusA,rplK,rplA,rplL,rpsR,rplI
	STRING clusters	CL:3243	Flagellar assembly	17	36	0.88	2.33e-07	511145.b1075,511145.b1076,511145.b1077,511145.b1080,511145.b1082,511145.b1879,511145.b1922,511145.b1923,511145.b1924,511145.b1939,511145.b1940,511145.b1941,511145.b1943,511145.b1944,511145.b1945,511145.b1946,511145.b1947	flgD,flgE,flgF,flgI,flgK,flhA,fliA,fliC,fliD,fliG,fliH,fliI,fliK,fliL,fliM,fliN,fliO
	STRING clusters	CL:44	Ribosome	20	59	0.74	8.08e-07	511145.b0169,511145.b0170,511145.b0911,511145.b3296,511145.b3301,511145.b3303,511145.b3305,511145.b3306,511145.b3308,511145.b3309,511145.b3315,511145.b3317,511145.b3319,511145.b3320,511145.b3339,511145.b3340,511145.b3983,511145.b3984,511145.b3986,511145.b4203	rpsB,tsf,rpsA,rpsD,rplO,rpsE,rplF,rpsH,rplE,rplX,rplV,rplB,rplD,rplC,tufA,fusA,rplK,rplA,rplL,rplI
yellow	STRING clusters	CL:3448	Enterobacterial common antigen metabolic process, and O antigen metabolic process	12	22	0.94	1.30e-05	511145.b2032,511145.b2034,511145.b2036,511145.b2038,511145.b2039,511145.b2040,511145.b2041,511145.b3786,511145.b3787,511145.b3788,511145.b3790,511145.b4481	wbbK,wbbI,glf,rfbC,rfbA,rfbD,rfbB,wecB,wecC,rffG,wecD,wecF
	STRING clusters	CL:46	Ribosome	17	54	0.7	2.22e-05	511145.b0169,511145.b0911,511145.b3296,511145.b3301,511145.b3303,511145.b3305,511145.b3306,511145.b3308,511145.b3309,511145.b3315,511145.b3317,511145.b3319,511145.b3320,511145.b3983,511145.b3984,511145.b3986,511145.b4203	rpsB,rpsA,rpsD,rplO,rpsE,rplF,rpsH,rplE,rplX,rplV,rplB,rplD,rplC,rplK,rplA,rplL,rplI
	STRING clusters	CL:3449	Mixed, incl. Polyketide sugar unit biosynthesis, and UDP-galactopyranose mutase	8	12	1.03	0.00045	511145.b2032,511145.b2034,511145.b2036,511145.b2038,511145.b2039,511145.b2040,511145.b2041,511145.b3788	wbbK,wbbI,glf,rfbC,rfbA,rfbD,rfbB,rffG
	STRING clusters	CL:4078	Carbon metabolism, and propionate metabolic process	20	98	0.52	0.00062	511145.b0823,511145.b0903,511145.b1241,511145.b1612,511145.b1676,511145.b1779,511145.b1854,511145.b2168,511145.b2169,511145.b2210,511145.b2296,511145.b2297,511145.b2579,511145.b2925,511145.b2926,511145.b3253,511145.b3612,511145.b3916,511145.b3919,511145.b3925	ybiW,pflB,adhE,fumA,pykF,gapA,pykA,fruK,fruB,mqo,ackA,pta,grcA,fbaA,pgk,acuI,gpmM,pfkA,tpiA,glpX
	STRING clusters	CL:4074	Mixed, incl. Carbon metabolism, and phosphoenolpyruvate-dependent sugar phosphotransferase system	26	158	0.42	0.00090	511145.b0823,511145.b0903,511145.b1198,511145.b1199,511145.b1200,511145.b1241,511145.b1612,511145.b1676,511145.b1779,511145.b1854,511145.b2168,511145.b2169,511145.b2210,511145.b2239,511145.b2296,511145.b2297,511145.b2579,511145.b2925,511145.b2926,511145.b3253,511145.b3416,511145.b3417,511145.b3612,511145.b3916,511145.b3919,511145.b3925	ybiW,pflB,dhaM,dhaL,dhaK,adhE,fumA,pykF,gapA,pykA,fruK,fruB,mqo,glpQ,ackA,pta,grcA,fbaA,pgk,acuI,malQ,malP,gpmM,pfkA,tpiA,glpX
	STRING clusters	CL:4080	Carbon metabolism, and Pyruvate metabolism	17	82	0.52	0.0022	511145.b0903,511145.b1241,511145.b1612,511145.b1676,511145.b1779,511145.b1854,511145.b2168,511145.b2169,511145.b2210,511145.b2296,511145.b2297,511145.b2925,511145.b2926,511145.b3612,511145.b3916,511145.b3919,511145.b3925	pflB,adhE,fumA,pykF,gapA,pykA,fruK,fruB,mqo,ackA,pta,fbaA,pgk,gpmM,pfkA,tpiA,glpX
	STRING clusters	CL:4079	Carbon metabolism, and propionate metabolic process	18	92	0.5	0.0024	511145.b0903,511145.b1241,511145.b1612,511145.b1676,511145.b1779,511145.b1854,511145.b2168,511145.b2169,511145.b2210,511145.b2296,511145.b2297,511145.b2925,511145.b2926,511145.b3253,511145.b3612,511145.b3916,511145.b3919,511145.b3925	pflB,adhE,fumA,pykF,gapA,pykA,fruK,fruB,mqo,ackA,pta,fbaA,pgk,acuI,gpmM,pfkA,tpiA,glpX
	STRING clusters	CL:3248	Bacterial flagellum protein export, and bacterial-type flagellum basal body	7	12	0.97	0.0025	511145.b1879,511145.b1939,511145.b1940,511145.b1941,511145.b1945,511145.b1946,511145.b1947	flhA,fliG,fliH,fliI,fliM,fliN,fliO
	STRING clusters	CL:48	Large ribosomal subunit, and small ribosomal subunit	11	37	0.68	0.0028	511145.b0169,511145.b3305,511145.b3308,511145.b3309,511145.b3315,511145.b3317,511145.b3319,511145.b3320,511145.b3983,511145.b3984,511145.b4203	rpsB,rplF,rplE,rplX,rplV,rplB,rplD,rplC,rplK,rplA,rplI
	STRING clusters	CL:49	Ribosome	10	32	0.7	0.0041	511145.b0169,511145.b3305,511145.b3308,511145.b3309,511145.b3317,511145.b3319,511145.b3320,511145.b3983,511145.b3984,511145.b4203	rpsB,rplF,rplE,rplX,rplB,rplD,rplC,rplK,rplA,rplI
	STRING clusters	CL:3276	Bacterial-type flagellum hook, and bacterial-type flagellum basal body, distal rod	7	14	0.9	0.0045	511145.b1075,511145.b1076,511145.b1077,511145.b1080,511145.b1082,511145.b1923,511145.b1924	flgD,flgE,flgF,flgI,flgK,fliC,fliD
	STRING clusters	CL:4075	Mixed, incl. Carbon metabolism, and Phosphotransferase system	22	140	0.4	0.0054	511145.b0823,511145.b0903,511145.b1241,511145.b1612,511145.b1676,511145.b1779,511145.b1854,511145.b2168,511145.b2169,511145.b2210,511145.b2296,511145.b2297,511145.b2579,511145.b2925,511145.b2926,511145.b3253,511145.b3416,511145.b3417,511145.b3612,511145.b3916,511145.b3919,511145.b3925	ybiW,pflB,adhE,fumA,pykF,gapA,pykA,fruK,fruB,mqo,ackA,pta,grcA,fbaA,pgk,acuI,malQ,malP,gpmM,pfkA,tpiA,glpX
	STRING clusters	CL:3322	Methyl accepting chemotaxis protein complex, and deaminase binding	6	10	0.98	0.0060	511145.b1421,511145.b1882,511145.b1886,511145.b1887,511145.b1888,511145.b4355	trg,cheY,tar,cheW,cheA,tsr
	STRING clusters	CL:3249	Motor activity, and FHIPEP family	5	6	1.13	0.0072	511145.b1879,511145.b1939,511145.b1940,511145.b1941,511145.b1946	flhA,fliG,fliH,fliI,fliN
	STRING clusters	CL:3450	Polyketide sugar unit biosynthesis	5	6	1.13	0.0072	511145.b2038,511145.b2039,511145.b2040,511145.b2041,511145.b3788	rfbC,rfbA,rfbD,rfbB,rffG
	STRING clusters	CL:4175	Glycolysis	5	7	1.06	0.0108	511145.b1779,511145.b2925,511145.b2926,511145.b3612,511145.b3919	gapA,fbaA,pgk,gpmM,tpiA
	STRING clusters	CL:128	Small ribosomal subunit, and RNA polymerase	6	13	0.87	0.0147	511145.b0911,511145.b3296,511145.b3301,511145.b3303,511145.b3306,511145.b3986	rpsA,rpsD,rplO,rpsE,rpsH,rplL
	STRING clusters	CL:4173	Glycolysis, and fructose 1,6-bisphosphate 1-phosphatase activity	7	20	0.75	0.0187	511145.b1779,511145.b2925,511145.b2926,511145.b3612,511145.b3916,511145.b3919,511145.b3925	gapA,fbaA,pgk,gpmM,pfkA,tpiA,glpX
	STRING clusters	CL:4389	Mixed, incl. phosphoenolpyruvate-dependent sugar phosphotransferase system, and amino sugar metabolic process	14	79	0.45	0.0232	511145.b0394,511145.b0678,511145.b1119,511145.b2091,511145.b2093,511145.b2094,511145.b2095,511145.b2704,511145.b2705,511145.b3221,511145.b3222,511145.b3223,511145.b3225,511145.b3600	mak,nagB,nagK,gatD,gatB,gatA,gatZ,srlB,srlD,yhcH,nanK,nanE,nanA,mtlD
	STRING clusters	CL:4084	Pyruvate metabolism	6	15	0.81	0.0247	511145.b0903,511145.b1241,511145.b1676,511145.b1854,511145.b2296,511145.b2297	pflB,adhE,pykF,pykA,ackA,pta
lightgreen	STRING clusters	CL:2170	Menaquinone biosynthesis	4	5	1.11	0.0282	511145.b2260,511145.b2261,511145.b2262,511145.b2264	menE,menC,menB,menD
magenta	STRING clusters	CL:4104	Acetate metabolic process, and ethanol biosynthetic process	4	5	1.11	0.0282	511145.b0903,511145.b1241,511145.b2296,511145.b2297	pflB,adhE,ackA,pta
	STRING clusters	CL:4170	Pentose phosphate pathway, and glycolytic process	9	37	0.59	0.0282	511145.b1779,511145.b2168,511145.b2169,511145.b2925,511145.b2926,511145.b3612,511145.b3916,511145.b3919,511145.b3925	gapA,fruK,fruB,fbaA,pgk,gpmM,pfkA,tpiA,glpX
	STRING clusters	CL:4440	Galactitol metabolism	4	5	1.11	0.0282	511145.b2091,511145.b2093,511145.b2094,511145.b2095	gatD,gatB,gatA,gatZ
	STRING clusters	CL:4514	Mannosamine metabolic process, and N-acetylneuraminate lyase activity	4	5	1.11	0.0282	511145.b3221,511145.b3222,511145.b3223,511145.b3225	yhcH,nanK,nanE,nanA
	STRING clusters	CL:50	Large ribosomal subunit, and Ribosomal protein S2	7	23	0.69	0.0304	511145.b0169,511145.b3305,511145.b3309,511145.b3317,511145.b3319,511145.b3320,511145.b3984	rpsB,rplF,rplX,rplB,rplD,rplC,rplA
grey	STRING clusters	CL:4724	Mixed, incl. glutamate metabolic process, and response to pH	10	47	0.53	0.0320	511145.b1661,511145.b3212,511145.b3213,511145.b3506,511145.b3507,511145.b3509,511145.b3510,511145.b3868,511145.b3870,511145.b4117	cfa,gltB,gltD,slp,dctR,hdeB,hdeA,glnG,glnA,adiA
	STRING clusters	CL:3473	Enterobacterial common antigen metabolic process	4	6	1.03	0.0383	511145.b3786,511145.b3787,511145.b3790,511145.b4481	wecB,wecC,wecD,wecF
	STRING clusters	CL:7633	[Ni-Fe] hydrogenase complex, and Hydrogenase-1 expression protein HyaE	4	6	1.03	0.0383	511145.b0972,511145.b0973,511145.b0975,511145.b0977	hyaA,hyaB,hyaD,hyaF
	STRING clusters	CL:4510	Mixed, incl. N-acetylneuraminate metabolic process, and sialic acid transport	6	18	0.73	0.0422	511145.b0678,511145.b1119,511145.b3221,511145.b3222,511145.b3223,511145.b3225	nagB,nagK,yhcH,nanK,nanE,nanA
	KEGG	eco02040	Flagellar assembly	18	37	0.89	8.60e-08	511145.b1075,511145.b1076,511145.b1077,511145.b1080,511145.b1082,511145.b1879,511145.b1890,511145.b1891,511145.b1922,511145.b1923,511145.b1924,511145.b1939,511145.b1940,511145.b1941,511145.b1943,511145.b1945,511145.b1946,511145.b1947	flgD,flgE,flgF,flgI,flgK,flhA,motA,flhC,fliA,fliC,fliD,fliG,fliH,fliI,fliK,fliM,fliN,fliO
	KEGG	eco01100	Metabolic pathways	93	890	0.22	5.74e-06	511145.b0337,511145.b0381,511145.b0394,511145.b0524,511145.b0678,511145.b0680,511145.b0754,511145.b0785,511145.b0823,511145.b0870,511145.b0873,511145.b0903,511145.b0954,511145.b1091,511145.b1092,511145.b1119,511145.b1198,511145.b1199,511145.b1200,511145.b1241,511145.b1281,511145.b1612,511145.b1676,511145.b1767,511145.b1779,511145.b1780,511145.b1805,511145.b1854,511145.b2036,511145.b2038,511145.b2…	codA,ddlA,mak,lpxH,nagB,glnS,aroG,moaE,ybiW,ltaE,hcp,pflB,fabA,fabH,fabD,nagK,dhaM,dhaL,dhaK,adhE,pyrF,fumA,pykF,ansA,gapA,yeaD,fadD,pykA,glf,rfbC,rfbA,rfbD,rfbB,gatD,gatB,gatA,gatZ,preT,preA,psuG,fruK,napA,mqo,menE,menC,menB,menD,ackA,pta,dsdA,suhB,gshA,srlB,srlD,fbaA,pgk,ansB,ribB,glmM,gltB,gltD,nanK,nanE,nanA,acuI,malQ,malP,yiaY,mtlD,gpmM,glmU,rbsK,wecB,wecC,rffG,wecD,glnA,pfkA,tpiA,glpX,nudC,…
	KEGG	eco02030	Bacterial chemotaxis	12	20	0.98	5.74e-06	511145.b1421,511145.b1882,511145.b1886,511145.b1887,511145.b1888,511145.b1890,511145.b1939,511145.b1945,511145.b1946,511145.b2150,511145.b3751,511145.b4355	trg,cheY,tar,cheW,cheA,motA,fliG,fliM,fliN,mglB,rbsB,tsr
	KEGG	eco03010	Ribosome	18	56	0.71	5.74e-06	511145.b0169,511145.b0911,511145.b3296,511145.b3301,511145.b3303,511145.b3305,511145.b3306,511145.b3308,511145.b3309,511145.b3315,511145.b3317,511145.b3319,511145.b3320,511145.b3983,511145.b3984,511145.b3986,511145.b4202,511145.b4203	rpsB,rpsA,rpsD,rplO,rpsE,rplF,rpsH,rplE,rplX,rplV,rplB,rplD,rplC,rplK,rplA,rplL,rpsR,rplI
	KEGG	eco00541	O-Antigen nucleotide sugar biosynthesis	10	21	0.88	0.00014	511145.b2036,511145.b2038,511145.b2039,511145.b2040,511145.b2041,511145.b3730,511145.b3786,511145.b3787,511145.b3788,511145.b3790	glf,rfbC,rfbA,rfbD,rfbB,glmU,wecB,wecC,rffG,wecD
	KEGG	eco00010	Glycolysis / Gluconeogenesis	12	47	0.61	0.0023	511145.b1241,511145.b1676,511145.b1779,511145.b1780,511145.b1854,511145.b2925,511145.b2926,511145.b3589,511145.b3612,511145.b3916,511145.b3919,511145.b3925	adhE,pykF,gapA,yeaD,pykA,fbaA,pgk,yiaY,gpmM,pfkA,tpiA,glpX
	KEGG	eco00521	Streptomycin biosynthesis	6	9	1.03	0.0023	511145.b2038,511145.b2039,511145.b2040,511145.b2041,511145.b2533,511145.b3788	rfbC,rfbA,rfbD,rfbB,suhB,rffG
	KEGG	eco00523	Polyketide sugar unit biosynthesis	5	6	1.13	0.0033	511145.b2038,511145.b2039,511145.b2040,511145.b2041,511145.b3788	rfbC,rfbA,rfbD,rfbB,rffG
	KEGG	eco00520	Amino sugar and nucleotide sugar metabolism	11	46	0.58	0.0047	511145.b0394,511145.b0678,511145.b1119,511145.b2036,511145.b3176,511145.b3222,511145.b3223,511145.b3225,511145.b3730,511145.b3786,511145.b3787	mak,nagB,nagK,glf,glmM,nanK,nanE,nanA,glmU,wecB,wecC
	KEGG	eco01120	Microbial metabolism in diverse environments	32	269	0.28	0.0067	511145.b0823,511145.b0870,511145.b0903,511145.b0972,511145.b0973,511145.b1241,511145.b1612,511145.b1676,511145.b1779,511145.b1780,511145.b1854,511145.b2206,511145.b2210,511145.b2296,511145.b2297,511145.b2925,511145.b2926,511145.b3212,511145.b3213,511145.b3589,511145.b3612,511145.b3870,511145.b3916,511145.b3919,511145.b3925,511145.b4070,511145.b4122,511145.b4131,511145.b4192,511145.b4194,511145.b4…	ybiW,ltaE,pflB,hyaA,hyaB,adhE,fumA,pykF,gapA,yeaD,pykA,napA,mqo,ackA,pta,fbaA,pgk,gltB,gltD,yiaY,gpmM,glnA,pfkA,tpiA,glpX,nrfA,fumB,cadA,ulaG,ulaB,ulaC,ulaD
	KEGG	eco01110	Biosynthesis of secondary metabolites	37	339	0.24	0.0100	511145.b0394,511145.b0754,511145.b0870,511145.b1092,511145.b1241,511145.b1612,511145.b1676,511145.b1767,511145.b1779,511145.b1780,511145.b1854,511145.b2038,511145.b2039,511145.b2040,511145.b2041,511145.b2210,511145.b2260,511145.b2261,511145.b2262,511145.b2264,511145.b2533,511145.b2925,511145.b2926,511145.b2957,511145.b3041,511145.b3212,511145.b3213,511145.b3416,511145.b3417,511145.b3589,511145.b3…	mak,aroG,ltaE,fabD,adhE,fumA,pykF,ansA,gapA,yeaD,pykA,rfbC,rfbA,rfbD,rfbB,mqo,menE,menC,menB,menD,suhB,fbaA,pgk,ansB,ribB,gltB,gltD,malQ,malP,yiaY,gpmM,rffG,pfkA,tpiA,glpX,fumB,cadA
	KEGG	eco00051	Fructose and mannose metabolism	9	43	0.53	0.0268	511145.b0394,511145.b2168,511145.b2704,511145.b2705,511145.b2925,511145.b3600,511145.b3916,511145.b3919,511145.b3925	mak,fruK,srlB,srlD,fbaA,mtlD,pfkA,tpiA,glpX
	KEGG	eco02020	Two-component system	21	169	0.3	0.0291	511145.b0929,511145.b0972,511145.b0973,511145.b1421,511145.b1474,511145.b1475,511145.b1882,511145.b1886,511145.b1887,511145.b1888,511145.b1890,511145.b1891,511145.b1922,511145.b1923,511145.b2223,511145.b3786,511145.b3787,511145.b3868,511145.b3870,511145.b4355,511145.b4401	ompF,hyaA,hyaB,trg,fdnG,fdnH,cheY,tar,cheW,cheA,motA,flhC,fliA,fliC,atoE,wecB,wecC,glnG,glnA,tsr,arcA
	KEGG	eco00620	Pyruvate metabolism	10	55	0.47	0.0334	511145.b0823,511145.b0903,511145.b1241,511145.b1612,511145.b1676,511145.b1854,511145.b2210,511145.b2296,511145.b2297,511145.b4122	ybiW,pflB,adhE,fumA,pykF,pykA,mqo,ackA,pta,fumB
	KEGG	eco00525	Acarbose and validamycin biosynthesis	3	4	1.08	0.0444	511145.b2039,511145.b2041,511145.b3788	rfbA,rfbB,rffG
black	KEGG	eco00910	Nitrogen metabolism	6	24	0.6	0.0491	511145.b0873,511145.b2206,511145.b3212,511145.b3213,511145.b3870,511145.b4070	hcp,napA,gltB,gltD,glnA,nrfA
pink	KEGG	eco02060	Phosphotransferase system (PTS)	8	41	0.5	0.0491	511145.b2093,511145.b2094,511145.b2168,511145.b2169,511145.b2704,511145.b4194,511145.b4195,511145.b4240	gatB,gatA,fruK,fruB,srlB,ulaB,ulaC,treB
	UniProt Keywords	KW-0145	Chemotaxis	14	22	1.01	1.55e-06	511145.b1421,511145.b1882,511145.b1886,511145.b1887,511145.b1888,511145.b1890,511145.b1939,511145.b1944,511145.b1945,511145.b1946,511145.b1947,511145.b2150,511145.b3751,511145.b4355	trg,cheY,tar,cheW,cheA,motA,fliG,fliL,fliM,fliN,fliO,mglB,rbsB,tsr
	UniProt Keywords	KW-0007	Acetylation	24	100	0.59	2.03e-05	511145.b0754,511145.b0903,511145.b0911,511145.b1241,511145.b1676,511145.b1779,511145.b1854,511145.b1882,511145.b2579,511145.b2925,511145.b2926,511145.b3303,511145.b3305,511145.b3308,511145.b3317,511145.b3339,511145.b3340,511145.b3417,511145.b3509,511145.b3600,511145.b3986,511145.b4122,511145.b4202,511145.b4203	aroG,pflB,rpsA,adhE,pykF,gapA,pykA,cheY,grcA,fbaA,pgk,rpsE,rplF,rplE,rplB,tufA,fusA,malP,hdeB,mtlD,rplL,fumB,rpsR,rplI
	UniProt Keywords	KW-0689	Ribosomal protein	18	56	0.71	2.03e-05	511145.b0169,511145.b0911,511145.b3296,511145.b3301,511145.b3303,511145.b3305,511145.b3306,511145.b3308,511145.b3309,511145.b3315,511145.b3317,511145.b3319,511145.b3320,511145.b3983,511145.b3984,511145.b3986,511145.b4202,511145.b4203	rpsB,rpsA,rpsD,rplO,rpsE,rplF,rpsH,rplE,rplX,rplV,rplB,rplD,rplC,rplK,rplA,rplL,rpsR,rplI
	UniProt Keywords	KW-0699	rRNA-binding	17	51	0.73	2.03e-05	511145.b2608,511145.b3183,511145.b3296,511145.b3301,511145.b3303,511145.b3305,511145.b3306,511145.b3308,511145.b3309,511145.b3315,511145.b3317,511145.b3319,511145.b3320,511145.b3983,511145.b3984,511145.b4202,511145.b4203	rimM,obgE,rpsD,rplO,rpsE,rplF,rpsH,rplE,rplX,rplV,rplB,rplD,rplC,rplK,rplA,rpsR,rplI
	UniProt Keywords	KW-0694	RNA-binding	26	130	0.51	4.40e-05	511145.b0911,511145.b1269,511145.b1344,511145.b1713,511145.b1718,511145.b2608,511145.b3169,511145.b3183,511145.b3289,511145.b3296,511145.b3301,511145.b3303,511145.b3305,511145.b3306,511145.b3308,511145.b3309,511145.b3315,511145.b3317,511145.b3319,511145.b3320,511145.b3339,511145.b3783,511145.b3983,511145.b3984,511145.b4202,511145.b4203	rpsA,rluB,ttcA,pheT,infC,rimM,nusA,obgE,rsmB,rpsD,rplO,rpsE,rplF,rpsH,rplE,rplX,rplV,rplB,rplD,rplC,tufA,rho,rplK,rplA,rpsR,rplI
	UniProt Keywords	KW-0479	Metal-binding	73	669	0.24	7.06e-05	511145.b0098,511145.b0337,511145.b0381,511145.b0406,511145.b0524,511145.b0763,511145.b0872,511145.b0873,511145.b0972,511145.b0973,511145.b0975,511145.b0992,511145.b1119,511145.b1199,511145.b1313,511145.b1334,511145.b1344,511145.b1474,511145.b1475,511145.b1612,511145.b1633,511145.b1673,511145.b1676,511145.b1713,511145.b1714,511145.b1776,511145.b1854,511145.b1863,511145.b1882,511145.b1891,511145.b2…	secA,codA,ddlA,tgt,lpxH,modA,hcr,hcp,hyaA,hyaB,hyaD,yccM,nagK,dhaL,ycjQ,fnr,ttcA,fdnG,fdnH,fumA,nth,ydhV,pykF,pheT,pheS,ydjL,pykA,ruvC,cheY,flhC,rfbA,rfbD,gatD,preA,mglB,psuG,napG,napA,glpQ,menC,menD,rbn,ackA,mepA,ligA,suhB,hypF,mocA,fbaA,hybD,ribB,yhbU,yhbV,glmM,obgE,gltB,gltD,nanK,yhjA,gpmM,glmU,rbsK,glnA,pfkA,glpX,nudC,aphA,nrfA,nrfB,fdhF,fumB,ulaD,yjjV
	UniProt Keywords	KW-0963	Cytoplasm	73	672	0.24	7.24e-05	511145.b0098,511145.b0170,511145.b0338,511145.b0381,511145.b0436,511145.b0473,511145.b0524,511145.b0623,511145.b0642,511145.b0680,511145.b0873,511145.b0903,511145.b0911,511145.b0954,511145.b1091,511145.b1187,511145.b1199,511145.b1334,511145.b1344,511145.b1661,511145.b1713,511145.b1714,511145.b1718,511145.b1767,511145.b1779,511145.b1807,511145.b1823,511145.b1863,511145.b1864,511145.b1882,511145.b1…	secA,tsf,cynR,ddlA,tig,htpG,lpxH,cspE,leuS,glnS,hcp,pflB,rpsA,fabA,fabH,fadR,dhaL,fnr,ttcA,cfa,pheT,pheS,infC,ansA,gapA,tsaB,cspC,ruvC,yebC,cheY,cheW,cheA,flhC,fliA,fliH,fliI,yeeN,wbbI,gatB,gatA,fruB,ackA,pta,trmD,rimM,srlB,prfB,pgk,nusA,obgE,nanA,acuI,rsmB,tufA,fusA,malQ,glmU,rbsK,wecB,glnG,glnA,pfkA,tpiA,glpX,pepE,adiA,cadA,efp,ulaG,ulaB,ulaC,treC,arcA
	UniProt Keywords	KW-0975	Bacterial flagellum	10	20	0.9	0.00015	511145.b1076,511145.b1077,511145.b1080,511145.b1082,511145.b1923,511145.b1924,511145.b1939,511145.b1945,511145.b1946,511145.b1947	flgE,flgF,flgI,flgK,fliC,fliD,fliG,fliM,fliN,fliO
	UniProt Keywords	KW-0283	Flagellar rotation	7	9	1.1	0.00052	511145.b1882,511145.b1890,511145.b1939,511145.b1944,511145.b1945,511145.b1946,511145.b1947	cheY,motA,fliG,fliL,fliM,fliN,fliO
	UniProt Keywords	KW-0324	Glycolysis	8	18	0.85	0.0021	511145.b1676,511145.b1779,511145.b1854,511145.b2925,511145.b2926,511145.b3612,511145.b3916,511145.b3919	pykF,gapA,pykA,fbaA,pgk,gpmM,pfkA,tpiA
	UniProt Keywords	KW-0648	Protein biosynthesis	12	44	0.64	0.0021	511145.b0170,511145.b0642,511145.b0680,511145.b1282,511145.b1713,511145.b1714,511145.b1718,511145.b2891,511145.b3288,511145.b3339,511145.b3340,511145.b4147	tsf,leuS,glnS,yciH,pheT,pheS,infC,prfB,fmt,tufA,fusA,efp
	UniProt Keywords	KW-0488	Methylation	9	25	0.76	0.0026	511145.b1421,511145.b1718,511145.b1886,511145.b2891,511145.b3320,511145.b3339,511145.b3983,511145.b3986,511145.b4355	trg,infC,tar,prfB,rplC,tufA,rplK,rplL,tsr
	UniProt Keywords	KW-0119	Carbohydrate metabolism	17	95	0.46	0.0054	511145.b0394,511145.b0678,511145.b0903,511145.b1119,511145.b1313,511145.b2038,511145.b2040,511145.b2837,511145.b3222,511145.b3223,511145.b3225,511145.b3416,511145.b3417,511145.b3531,511145.b3752,511145.b3925,511145.b4196	mak,nagB,pflB,nagK,ycjQ,rfbC,rfbD,galR,nanK,nanE,nanA,malQ,malP,bcsZ,rbsK,glpX,ulaD
	UniProt Keywords	KW-0574	Periplasm	24	181	0.33	0.0166	511145.b0742,511145.b0763,511145.b0811,511145.b1048,511145.b1080,511145.b1329,511145.b1474,511145.b1757,511145.b2000,511145.b2150,511145.b2205,511145.b2206,511145.b2239,511145.b2328,511145.b2945,511145.b2957,511145.b3509,511145.b3510,511145.b3751,511145.b4037,511145.b4055,511145.b4070,511145.b4071,511145.b4088	ybgF,modA,glnH,opgG,flgI,mppA,fdnG,ynjE,flu,mglB,napG,napA,glpQ,mepA,endA,ansB,hdeB,hdeA,rbsB,malM,aphA,nrfA,nrfB,alsB
	UniProt Keywords	KW-0411	Iron-sulfur	20	141	0.36	0.0205	511145.b0872,511145.b0873,511145.b0972,511145.b0992,511145.b1334,511145.b1344,511145.b1474,511145.b1475,511145.b1612,511145.b1633,511145.b1673,511145.b2147,511145.b2205,511145.b2206,511145.b3158,511145.b3159,511145.b3212,511145.b3213,511145.b4079,511145.b4122	hcr,hcp,hyaA,yccM,fnr,ttcA,fdnG,fdnH,fumA,nth,ydhV,preA,napG,napA,yhbU,yhbV,gltB,gltD,fdhF,fumB
	UniProt Keywords	KW-0004	4Fe-4S	17	112	0.39	0.0221	511145.b0972,511145.b0992,511145.b1334,511145.b1344,511145.b1474,511145.b1475,511145.b1612,511145.b1633,511145.b1673,511145.b2147,511145.b2205,511145.b2206,511145.b3158,511145.b3159,511145.b3213,511145.b4079,511145.b4122	hyaA,yccM,fnr,ttcA,fdnG,fdnH,fumA,nth,ydhV,preA,napG,napA,yhbU,yhbV,gltD,fdhF,fumB
	UniProt Keywords	KW-0251	Elongation factor	4	5	1.11	0.0221	511145.b0170,511145.b3339,511145.b3340,511145.b4147	tsf,tufA,fusA,efp
	UniProt Keywords	KW-0298	Galactitol metabolism	4	5	1.11	0.0221	511145.b2091,511145.b2093,511145.b2094,511145.b2095	gatD,gatB,gatA,gatZ
	UniProt Keywords	KW-0806	Transcription termination	4	5	1.11	0.0221	511145.b3169,511145.b3296,511145.b3319,511145.b3783	nusA,rpsD,rplD,rho
	UniProt Keywords	KW-1005	Bacterial flagellum biogenesis	6	17	0.75	0.0258	511145.b1075,511145.b1879,511145.b1891,511145.b1940,511145.b1941,511145.b1943	flgD,flhA,flhC,fliH,fliI,fliK
	UniProt Keywords	KW-0964	Secreted	5	12	0.83	0.0342	511145.b1082,511145.b1923,511145.b1924,511145.b2000,511145.b3531	flgK,fliC,fliD,flu,bcsZ

## Sheet: Table S6 - NaCl-specific
Supplementary Table S6: Detailed summary of the functional enrichments found for NaCl-specific up- and downregulated proteins with the help of the STRING database (version 11.5).
Color	category	term ID	term description	observed gene count	background gene count	strength	false discovery rate	matching proteins in your network (IDs)	matching proteins in your network (labels)
Upregulated
	GO Process	GO:0009987	Cellular process	118	2926	0.09	0.0137	511145.b0084,511145.b0177,511145.b0179,511145.b0271,511145.b0408,511145.b0409,511145.b0419,511145.b0420,511145.b0462,511145.b0478,511145.b0491,511145.b0635,511145.b0640,511145.b0657,511145.b0697,511145.b0698,511145.b0733,511145.b0757,511145.b0758,511145.b0829,511145.b0834,511145.b0878,511145.b0957,511145.b1023,511145.b1024,511145.b1049,511145.b1099,511145.b1101,511145.b1102,511145.b1104,511145.b1…	ftsI,bamA,lpxD,yagH,secD,secF,yajO,dxs,acrB,ybaL,fetB,mrdA,holA,lnt,kdpB,kdpA,cydA,galK,galT,gsiA,yliF,macA,ompA,pgaB,pgaA,opgH,holB,ptsG,fhuE,ycfL,lolC,lolD,lolE,dadA,ispE,rssB,yciF,yciG,btuR,yciM,sapF,sapD,uspF,rspB,rspA,mlc,pntA,ydhJ,ydiJ,topB,yoaA,manY,manZ,yebT,exoX,mepM,yodB,cpsG,wcaD,wcaB,wzc,mdtB,mdtC,cirA,mepS,ccmF,ompC,rcsD,rcsC,gyrA,ubiG,nrdA,nuoI,dedD,fadJ,fadI,mlaA,evgA,glk,cysA,cysW…
red	GO Process	GO:0034613	Cellular protein localization	8	29	0.93	0.0168	511145.b0177,511145.b0408,511145.b0409,511145.b1116,511145.b1117,511145.b1118,511145.b3705,511145.b3838	bamA,secD,secF,lolC,lolD,lolE,yidC,tatB
	GO Process	GO:0051234	Establishment of localization	43	719	0.26	0.0263	511145.b0177,511145.b0408,511145.b0409,511145.b0462,511145.b0478,511145.b0491,511145.b0697,511145.b0698,511145.b0829,511145.b0878,511145.b0957,511145.b1024,511145.b1101,511145.b1102,511145.b1116,511145.b1117,511145.b1118,511145.b1290,511145.b1291,511145.b1603,511145.b1644,511145.b1818,511145.b1819,511145.b1834,511145.b2075,511145.b2076,511145.b2155,511145.b2196,511145.b2215,511145.b2346,511145.b2…	bamA,secD,secF,acrB,ybaL,fetB,kdpB,kdpA,gsiA,macA,ompA,pgaA,ptsG,fhuE,lolC,lolD,lolE,sapF,sapD,pntA,ydhJ,manY,manZ,yebT,mdtB,mdtC,cirA,ccmF,ompC,mlaA,cysA,cysW,kgtP,emrA,ptsP,yhfK,rbbA,pitA,uhpT,yidC,atpG,tatB,glpF
	GO Process	GO:0006810	Transport	42	710	0.26	0.0346	511145.b0408,511145.b0409,511145.b0462,511145.b0478,511145.b0491,511145.b0697,511145.b0698,511145.b0829,511145.b0878,511145.b0957,511145.b1024,511145.b1101,511145.b1102,511145.b1116,511145.b1117,511145.b1118,511145.b1290,511145.b1291,511145.b1603,511145.b1644,511145.b1818,511145.b1819,511145.b1834,511145.b2075,511145.b2076,511145.b2155,511145.b2196,511145.b2215,511145.b2346,511145.b2422,511145.b2…	secD,secF,acrB,ybaL,fetB,kdpB,kdpA,gsiA,macA,ompA,pgaA,ptsG,fhuE,lolC,lolD,lolE,sapF,sapD,pntA,ydhJ,manY,manZ,yebT,mdtB,mdtC,cirA,ccmF,ompC,mlaA,cysA,cysW,kgtP,emrA,ptsP,yhfK,rbbA,pitA,uhpT,yidC,atpG,tatB,glpF
	GO Process	GO:0051179	Localization	44	762	0.25	0.0346	511145.b0177,511145.b0408,511145.b0409,511145.b0462,511145.b0478,511145.b0491,511145.b0697,511145.b0698,511145.b0829,511145.b0878,511145.b0957,511145.b1024,511145.b1101,511145.b1102,511145.b1116,511145.b1117,511145.b1118,511145.b1259,511145.b1290,511145.b1291,511145.b1603,511145.b1644,511145.b1818,511145.b1819,511145.b1834,511145.b2075,511145.b2076,511145.b2155,511145.b2196,511145.b2215,511145.b2…	bamA,secD,secF,acrB,ybaL,fetB,kdpB,kdpA,gsiA,macA,ompA,pgaA,ptsG,fhuE,lolC,lolD,lolE,yciG,sapF,sapD,pntA,ydhJ,manY,manZ,yebT,mdtB,mdtC,cirA,ccmF,ompC,mlaA,cysA,cysW,kgtP,emrA,ptsP,yhfK,rbbA,pitA,uhpT,yidC,atpG,tatB,glpF
	GO Component	GO:0005887	Integral component of plasma membrane	34	371	0.45	6.06e-06	511145.b0084,511145.b0176,511145.b0462,511145.b0491,511145.b0635,511145.b0657,511145.b0697,511145.b0698,511145.b0733,511145.b0829,511145.b1049,511145.b1101,511145.b1116,511145.b1118,511145.b1280,511145.b1603,511145.b1818,511145.b1819,511145.b1834,511145.b2060,511145.b2075,511145.b2076,511145.b2196,511145.b2216,511145.b2218,511145.b2314,511145.b2513,511145.b2668,511145.b2685,511145.b3493,511145.b3…	ftsI,rseP,acrB,fetB,mrdA,lnt,kdpB,kdpA,cydA,gsiA,opgH,ptsG,lolC,lolE,yciM,pntA,manY,manZ,yebT,wzc,mdtB,mdtC,ccmF,rcsD,rcsC,dedD,yfgM,ygaP,emrA,pitA,yidC,tatB,ftsN,yhdP
	GO Component	GO:0016020	Membrane	77	1413	0.22	6.06e-06	511145.b0084,511145.b0176,511145.b0177,511145.b0408,511145.b0409,511145.b0412,511145.b0462,511145.b0478,511145.b0489,511145.b0491,511145.b0635,511145.b0657,511145.b0697,511145.b0698,511145.b0733,511145.b0829,511145.b0834,511145.b0869,511145.b0878,511145.b0957,511145.b1023,511145.b1024,511145.b1049,511145.b1101,511145.b1102,511145.b1116,511145.b1117,511145.b1118,511145.b1132,511145.b1189,511145.b1…	ftsI,rseP,bamA,secD,secF,yajI,acrB,ybaL,qmcA,fetB,mrdA,lnt,kdpB,kdpA,cydA,gsiA,yliF,ybjT,macA,ompA,pgaB,pgaA,opgH,ptsG,fhuE,lolC,lolD,lolE,hflD,dadA,yciM,sapF,sapD,pntA,ydhJ,manY,manZ,yebT,mepM,yodB,wcaD,wzc,mdtB,mdtC,cirA,mepS,ccmF,ompC,rcsD,rcsC,gyrA,nuoI,nuoC,dedD,mlaA,cysA,cysW,yfgM,kgtP,ygaP,emrA,aas,mreB,yhfK,mrcA,yrfF,ftsX,rbbA,pitA,uhpT,yidC,atpG,tatB,glpF,hslU,ftsN,yhdP
	GO Component	GO:0031226	Intrinsic component of plasma membrane	35	391	0.44	6.06e-06	511145.b0084,511145.b0176,511145.b0462,511145.b0491,511145.b0635,511145.b0657,511145.b0697,511145.b0698,511145.b0733,511145.b0829,511145.b1049,511145.b1101,511145.b1116,511145.b1118,511145.b1280,511145.b1603,511145.b1818,511145.b1819,511145.b1834,511145.b2060,511145.b2075,511145.b2076,511145.b2196,511145.b2216,511145.b2218,511145.b2314,511145.b2513,511145.b2668,511145.b2685,511145.b3251,511145.b3…	ftsI,rseP,acrB,fetB,mrdA,lnt,kdpB,kdpA,cydA,gsiA,opgH,ptsG,lolC,lolE,yciM,pntA,manY,manZ,yebT,wzc,mdtB,mdtC,ccmF,rcsD,rcsC,dedD,yfgM,ygaP,emrA,mreB,pitA,yidC,tatB,ftsN,yhdP
	GO Component	GO:0071944	Cell periphery	74	1299	0.24	6.06e-06	511145.b0084,511145.b0176,511145.b0177,511145.b0408,511145.b0409,511145.b0412,511145.b0462,511145.b0478,511145.b0489,511145.b0491,511145.b0635,511145.b0657,511145.b0697,511145.b0698,511145.b0733,511145.b0829,511145.b0834,511145.b0869,511145.b0878,511145.b0957,511145.b1023,511145.b1024,511145.b1049,511145.b1101,511145.b1102,511145.b1116,511145.b1117,511145.b1118,511145.b1132,511145.b1189,511145.b1…	ftsI,rseP,bamA,secD,secF,yajI,acrB,ybaL,qmcA,fetB,mrdA,lnt,kdpB,kdpA,cydA,gsiA,yliF,ybjT,macA,ompA,pgaB,pgaA,opgH,ptsG,fhuE,lolC,lolD,lolE,hflD,dadA,yciM,sapF,sapD,pntA,manY,manZ,yebT,mepM,yodB,wcaD,wzc,mdtB,mdtC,cirA,mepS,ccmF,ompC,rcsD,rcsC,nuoI,nuoC,dedD,mlaA,cysA,cysW,yfgM,kgtP,ygaP,emrA,aas,mreB,yhfK,mrcA,yrfF,ftsX,rbbA,pitA,uhpT,yidC,atpG,tatB,glpF,ftsN,yhdP
	GO Component	GO:0016021	Integral component of membrane	62	1035	0.26	7.22e-06	511145.b0084,511145.b0176,511145.b0177,511145.b0408,511145.b0409,511145.b0462,511145.b0478,511145.b0489,511145.b0491,511145.b0635,511145.b0657,511145.b0697,511145.b0698,511145.b0733,511145.b0829,511145.b0834,511145.b0869,511145.b0878,511145.b0957,511145.b1024,511145.b1049,511145.b1101,511145.b1102,511145.b1116,511145.b1118,511145.b1280,511145.b1603,511145.b1644,511145.b1818,511145.b1819,511145.b1…	ftsI,rseP,bamA,secD,secF,acrB,ybaL,qmcA,fetB,mrdA,lnt,kdpB,kdpA,cydA,gsiA,yliF,ybjT,macA,ompA,pgaA,opgH,ptsG,fhuE,lolC,lolE,yciM,pntA,ydhJ,manY,manZ,yebT,mepM,yodB,wcaD,wzc,mdtB,mdtC,cirA,ccmF,ompC,rcsD,rcsC,dedD,cysA,cysW,yfgM,kgtP,ygaP,emrA,aas,yhfK,mrcA,yrfF,ftsX,rbbA,pitA,uhpT,yidC,tatB,glpF,ftsN,yhdP
	GO Component	GO:0031224	Intrinsic component of membrane	63	1057	0.26	7.22e-06	511145.b0084,511145.b0176,511145.b0177,511145.b0408,511145.b0409,511145.b0462,511145.b0478,511145.b0489,511145.b0491,511145.b0635,511145.b0657,511145.b0697,511145.b0698,511145.b0733,511145.b0829,511145.b0834,511145.b0869,511145.b0878,511145.b0957,511145.b1024,511145.b1049,511145.b1101,511145.b1102,511145.b1116,511145.b1118,511145.b1280,511145.b1603,511145.b1644,511145.b1818,511145.b1819,511145.b1…	ftsI,rseP,bamA,secD,secF,acrB,ybaL,qmcA,fetB,mrdA,lnt,kdpB,kdpA,cydA,gsiA,yliF,ybjT,macA,ompA,pgaA,opgH,ptsG,fhuE,lolC,lolE,yciM,pntA,ydhJ,manY,manZ,yebT,mepM,yodB,wcaD,wzc,mdtB,mdtC,cirA,ccmF,ompC,rcsD,rcsC,dedD,cysA,cysW,yfgM,kgtP,ygaP,emrA,aas,mreB,yhfK,mrcA,yrfF,ftsX,rbbA,pitA,uhpT,yidC,tatB,glpF,ftsN,yhdP
	GO Component	GO:0005886	Plasma membrane	65	1190	0.22	7.19e-05	511145.b0084,511145.b0176,511145.b0408,511145.b0409,511145.b0412,511145.b0462,511145.b0478,511145.b0489,511145.b0491,511145.b0635,511145.b0657,511145.b0697,511145.b0698,511145.b0733,511145.b0829,511145.b0834,511145.b0869,511145.b0878,511145.b1049,511145.b1101,511145.b1116,511145.b1117,511145.b1118,511145.b1132,511145.b1189,511145.b1280,511145.b1290,511145.b1291,511145.b1603,511145.b1818,511145.b1…	ftsI,rseP,secD,secF,yajI,acrB,ybaL,qmcA,fetB,mrdA,lnt,kdpB,kdpA,cydA,gsiA,yliF,ybjT,macA,opgH,ptsG,lolC,lolD,lolE,hflD,dadA,yciM,sapF,sapD,pntA,manY,manZ,yebT,mepM,yodB,wcaD,wzc,mdtB,mdtC,ccmF,rcsD,rcsC,nuoI,nuoC,dedD,cysA,cysW,yfgM,kgtP,ygaP,emrA,aas,mreB,yhfK,mrcA,yrfF,ftsX,rbbA,pitA,uhpT,yidC,atpG,tatB,glpF,ftsN,yhdP
blue	GO Component	GO:0098796	Membrane protein complex	16	160	0.49	0.0028	511145.b0177,511145.b0462,511145.b0697,511145.b0698,511145.b0878,511145.b0957,511145.b1116,511145.b1117,511145.b1118,511145.b2215,511145.b2281,511145.b2286,511145.b2422,511145.b3486,511145.b3733,511145.b3838	bamA,acrB,kdpB,kdpA,macA,ompA,lolC,lolD,lolE,ompC,nuoI,nuoC,cysA,rbbA,atpG,tatB
	GO Component	GO:0110165	Cellular anatomical entity	109	2845	0.07	0.0369	511145.b0084,511145.b0176,511145.b0177,511145.b0179,511145.b0408,511145.b0409,511145.b0412,511145.b0419,511145.b0420,511145.b0462,511145.b0478,511145.b0489,511145.b0491,511145.b0635,511145.b0657,511145.b0697,511145.b0698,511145.b0733,511145.b0757,511145.b0758,511145.b0829,511145.b0834,511145.b0869,511145.b0878,511145.b0957,511145.b1023,511145.b1024,511145.b1049,511145.b1101,511145.b1102,511145.b1…	ftsI,rseP,bamA,lpxD,secD,secF,yajI,yajO,dxs,acrB,ybaL,qmcA,fetB,mrdA,lnt,kdpB,kdpA,cydA,galK,galT,gsiA,yliF,ybjT,macA,ompA,pgaB,pgaA,opgH,ptsG,fhuE,ycfP,lolC,lolD,lolE,hflD,dadA,rssB,btuR,yciM,sapF,sapD,mlc,pntA,ydhJ,manY,manZ,yebT,exoX,mepM,yodB,wcaD,wcaB,wzc,mdtB,mdtC,cirA,mepS,ccmF,ompC,rcsD,rcsC,gyrA,ubiG,nrdA,nuoI,nuoC,dedD,fadJ,fadI,mlaA,evgA,glk,cysA,cysW,tmcA,guaA,guaB,yfgM,kgtP,ygaP,emrA…
yellow	KEGG	eco00520	Amino sugar and nucleotide sugar metabolism	8	46	0.73	0.0285	511145.b0271,511145.b0757,511145.b0758,511145.b1101,511145.b1818,511145.b1819,511145.b2048,511145.b2388	yagH,galK,galT,ptsG,manY,manZ,cpsG,glk
limegreen	KEGG	eco01501	beta-Lactam resistance	5	17	0.95	0.0288	511145.b0084,511145.b0462,511145.b0635,511145.b2215,511145.b3396	ftsI,acrB,mrdA,ompC,mrcA
	UniProt Keywords	KW-0472	Membrane	73	1195	0.27	5.88e-07	511145.b0084,511145.b0176,511145.b0177,511145.b0408,511145.b0409,511145.b0412,511145.b0462,511145.b0478,511145.b0489,511145.b0491,511145.b0635,511145.b0657,511145.b0697,511145.b0698,511145.b0733,511145.b0829,511145.b0834,511145.b0869,511145.b0878,511145.b0957,511145.b1023,511145.b1024,511145.b1049,511145.b1101,511145.b1102,511145.b1116,511145.b1117,511145.b1118,511145.b1132,511145.b1189,511145.b1…	ftsI,rseP,bamA,secD,secF,yajI,acrB,ybaL,qmcA,fetB,mrdA,lnt,kdpB,kdpA,cydA,gsiA,yliF,ybjT,macA,ompA,pgaB,pgaA,opgH,ptsG,fhuE,lolC,lolD,lolE,hflD,dadA,yciM,sapF,sapD,pntA,ydhJ,manY,manZ,yebT,mepM,yodB,wcaD,wzc,mdtB,mdtC,cirA,mepS,ccmF,ompC,rcsD,rcsC,nuoI,nuoC,dedD,mlaA,cysA,cysW,yfgM,kgtP,ygaP,emrA,aas,yhfK,mrcA,yrfF,ftsX,rbbA,pitA,uhpT,yidC,atpG,tatB,glpF,ftsN
	UniProt Keywords	KW-0997	Cell inner membrane	59	933	0.29	1.29e-05	511145.b0084,511145.b0176,511145.b0408,511145.b0409,511145.b0462,511145.b0478,511145.b0489,511145.b0491,511145.b0635,511145.b0657,511145.b0697,511145.b0698,511145.b0733,511145.b0829,511145.b0869,511145.b0878,511145.b1049,511145.b1101,511145.b1116,511145.b1117,511145.b1118,511145.b1132,511145.b1189,511145.b1280,511145.b1290,511145.b1291,511145.b1603,511145.b1818,511145.b1819,511145.b1834,511145.b1…	ftsI,rseP,secD,secF,acrB,ybaL,qmcA,fetB,mrdA,lnt,kdpB,kdpA,cydA,gsiA,ybjT,macA,opgH,ptsG,lolC,lolD,lolE,hflD,dadA,yciM,sapF,sapD,pntA,manY,manZ,yebT,mepM,yodB,wcaD,wzc,mdtB,mdtC,ccmF,rcsD,rcsC,nuoI,nuoC,dedD,cysA,cysW,kgtP,ygaP,emrA,aas,mrcA,yrfF,ftsX,rbbA,pitA,uhpT,yidC,atpG,tatB,glpF,ftsN
	UniProt Keywords	KW-0812	Transmembrane	59	945	0.28	1.36e-05	511145.b0084,511145.b0176,511145.b0177,511145.b0408,511145.b0409,511145.b0462,511145.b0478,511145.b0489,511145.b0491,511145.b0635,511145.b0657,511145.b0697,511145.b0698,511145.b0733,511145.b0834,511145.b0869,511145.b0878,511145.b0957,511145.b1024,511145.b1049,511145.b1101,511145.b1102,511145.b1116,511145.b1118,511145.b1280,511145.b1603,511145.b1644,511145.b1818,511145.b1819,511145.b1834,511145.b1…	ftsI,rseP,bamA,secD,secF,acrB,ybaL,qmcA,fetB,mrdA,lnt,kdpB,kdpA,cydA,yliF,ybjT,macA,ompA,pgaA,opgH,ptsG,fhuE,lolC,lolE,yciM,pntA,ydhJ,manY,manZ,yebT,mepM,yodB,wcaD,wzc,mdtB,mdtC,cirA,ccmF,ompC,rcsD,rcsC,dedD,cysW,yfgM,kgtP,ygaP,emrA,aas,yhfK,mrcA,yrfF,ftsX,rbbA,pitA,uhpT,yidC,tatB,glpF,ftsN
	UniProt Keywords	KW-1003	Cell membrane	62	1079	0.24	7.67e-05	511145.b0084,511145.b0176,511145.b0408,511145.b0409,511145.b0412,511145.b0462,511145.b0478,511145.b0489,511145.b0491,511145.b0635,511145.b0657,511145.b0697,511145.b0698,511145.b0733,511145.b0829,511145.b0834,511145.b0869,511145.b0878,511145.b1049,511145.b1101,511145.b1116,511145.b1117,511145.b1118,511145.b1132,511145.b1189,511145.b1280,511145.b1290,511145.b1291,511145.b1603,511145.b1818,511145.b1…	ftsI,rseP,secD,secF,yajI,acrB,ybaL,qmcA,fetB,mrdA,lnt,kdpB,kdpA,cydA,gsiA,yliF,ybjT,macA,opgH,ptsG,lolC,lolD,lolE,hflD,dadA,yciM,sapF,sapD,pntA,manY,manZ,yebT,mepM,yodB,wcaD,wzc,mdtB,mdtC,ccmF,rcsD,rcsC,nuoI,nuoC,dedD,cysA,cysW,kgtP,ygaP,emrA,aas,yhfK,mrcA,yrfF,ftsX,rbbA,pitA,uhpT,yidC,atpG,tatB,glpF,ftsN
	UniProt Keywords	KW-1133	Transmembrane helix	53	900	0.26	0.00034	511145.b0084,511145.b0176,511145.b0408,511145.b0409,511145.b0462,511145.b0478,511145.b0489,511145.b0491,511145.b0635,511145.b0657,511145.b0697,511145.b0698,511145.b0733,511145.b0834,511145.b0869,511145.b0878,511145.b1049,511145.b1101,511145.b1116,511145.b1118,511145.b1280,511145.b1603,511145.b1644,511145.b1818,511145.b1819,511145.b1834,511145.b1856,511145.b1974,511145.b2056,511145.b2060,511145.b2…	ftsI,rseP,secD,secF,acrB,ybaL,qmcA,fetB,mrdA,lnt,kdpB,kdpA,cydA,yliF,ybjT,macA,opgH,ptsG,lolC,lolE,yciM,pntA,ydhJ,manY,manZ,yebT,mepM,yodB,wcaD,wzc,mdtB,mdtC,ccmF,rcsD,rcsC,dedD,cysW,yfgM,kgtP,ygaP,emrA,aas,yhfK,mrcA,yrfF,ftsX,rbbA,pitA,uhpT,yidC,tatB,glpF,ftsN
	UniProt Keywords	KW-0547	Nucleotide-binding	31	506	0.27	0.0273	511145.b0478,511145.b0697,511145.b0757,511145.b0820,511145.b0829,511145.b0834,511145.b1117,511145.b1208,511145.b1270,511145.b1290,511145.b1291,511145.b1603,511145.b1756,511145.b1808,511145.b2060,511145.b2216,511145.b2218,511145.b2231,511145.b2234,511145.b2388,511145.b2422,511145.b2474,511145.b2507,511145.b2750,511145.b2836,511145.b3251,511145.b3486,511145.b3590,511145.b3630,511145.b3813,511145.b3…	ybaL,kdpB,galK,ybiT,gsiA,yliF,lolD,ispE,btuR,sapF,sapD,pntA,ynjD,yoaA,wzc,rcsD,rcsC,gyrA,nrdA,glk,cysA,tmcA,guaA,cysC,aas,mreB,rbbA,selB,waaP,uvrD,hslU
	UniProt Keywords	KW-0067	ATP-binding	27	419	0.29	0.0279	511145.b0697,511145.b0757,511145.b0820,511145.b0829,511145.b1117,511145.b1208,511145.b1270,511145.b1290,511145.b1291,511145.b1756,511145.b1808,511145.b2060,511145.b2216,511145.b2218,511145.b2231,511145.b2234,511145.b2388,511145.b2422,511145.b2474,511145.b2507,511145.b2750,511145.b2836,511145.b3251,511145.b3486,511145.b3630,511145.b3813,511145.b3931	kdpB,galK,ybiT,gsiA,lolD,ispE,btuR,sapF,sapD,ynjD,yoaA,wzc,rcsD,rcsC,gyrA,nrdA,glk,cysA,tmcA,guaA,cysC,aas,mreB,rbbA,waaP,uvrD,hslU
	UniProt Keywords	KW-0677	Repeat	15	172	0.43	0.0297	511145.b0176,511145.b0177,511145.b0179,511145.b0820,511145.b0829,511145.b0957,511145.b1024,511145.b1280,511145.b1834,511145.b2058,511145.b2281,511145.b2508,511145.b3486,511145.b3927,511145.b3933	rseP,bamA,lpxD,ybiT,gsiA,ompA,pgaA,yciM,yebT,wcaB,nuoI,guaB,rbbA,glpF,ftsN
	UniProt Keywords	KW-0813	Transport	39	730	0.21	0.0415	511145.b0408,511145.b0409,511145.b0462,511145.b0478,511145.b0491,511145.b0697,511145.b0698,511145.b0733,511145.b0829,511145.b0878,511145.b0957,511145.b1024,511145.b1101,511145.b1102,511145.b1116,511145.b1117,511145.b1118,511145.b1290,511145.b1291,511145.b1756,511145.b1818,511145.b1819,511145.b1974,511145.b2075,511145.b2076,511145.b2155,511145.b2215,511145.b2286,511145.b2422,511145.b2423,511145.b2…	secD,secF,acrB,ybaL,fetB,kdpB,kdpA,cydA,gsiA,macA,ompA,pgaA,ptsG,fhuE,lolC,lolD,lolE,sapF,sapD,ynjD,manY,manZ,yodB,mdtB,mdtC,cirA,ompC,nuoC,cysA,cysW,kgtP,emrA,ptsP,pitA,uhpT,yidC,atpG,tatB,glpF
Downregulated
	GO Process	GO:0008152	Metabolic process	164	2265	0.15	4.74e-08	511145.b0008,511145.b0009,511145.b0031,511145.b0032,511145.b0033,511145.b0053,511145.b0082,511145.b0088,511145.b0109,511145.b0123,511145.b0125,511145.b0156,511145.b0159,511145.b0161,511145.b0166,511145.b0168,511145.b0171,511145.b0172,511145.b0180,511145.b0200,511145.b0212,511145.b0222,511145.b0415,511145.b0487,511145.b0512,511145.b0515,511145.b0526,511145.b0651,511145.b0684,511145.b0688,511145.b0…	talB,mog,dapB,carA,carB,surA,rsmH,murD,nadC,cueO,hpt,erpA,mtn,degP,dapD,map,pyrH,frr,fabZ,gmhB,gloB,gmhA,ribE,cueR,allB,allE,cysS,rihA,fldA,pgm,ybgC,pgl,moaB,iaaA,kdsB,aspC,asnS,pepN,mgsA,solA,pyrC,pepT,roxA,pth,kdsA,rnb,tpx,yddE,dcp,ydfG,ydfI,pdxH,nemA,ydiO,sdaA,ptrB,eda,zwf,ldtA,gnd,udk,yeiE,folX,purF,gltX,crr,amiA,dapE,bepA,upp,rnc,lepA,yfiF,trxC,nadK,luxS,hycI,mutS,ispD,iap,queD,eno,mazG,gudD…
	GO Process	GO:0071704	Organic substance metabolic process	149	1942	0.17	4.74e-08	511145.b0008,511145.b0009,511145.b0031,511145.b0032,511145.b0033,511145.b0053,511145.b0082,511145.b0088,511145.b0109,511145.b0125,511145.b0156,511145.b0159,511145.b0161,511145.b0166,511145.b0168,511145.b0171,511145.b0172,511145.b0180,511145.b0200,511145.b0212,511145.b0222,511145.b0415,511145.b0487,511145.b0512,511145.b0515,511145.b0526,511145.b0651,511145.b0688,511145.b0736,511145.b0767,511145.b0…	talB,mog,dapB,carA,carB,surA,rsmH,murD,nadC,hpt,erpA,mtn,degP,dapD,map,pyrH,frr,fabZ,gmhB,gloB,gmhA,ribE,cueR,allB,allE,cysS,rihA,pgm,ybgC,pgl,moaB,iaaA,kdsB,aspC,asnS,pepN,mgsA,pyrC,pepT,roxA,pth,kdsA,rnb,dcp,ydfG,ydfI,pdxH,nemA,ydiO,sdaA,ptrB,zwf,ldtA,gnd,udk,yeiE,folX,purF,gltX,amiA,dapE,bepA,upp,rnc,lepA,yfiF,trxC,nadK,luxS,hycI,mutS,ispD,iap,queD,eno,mazG,gudD,queF,rlmM,amiC,kduD,kduI,lysS,x…
	GO Process	GO:0006807	Nitrogen compound metabolic process	120	1481	0.2	1.21e-06	511145.b0009,511145.b0031,511145.b0032,511145.b0033,511145.b0053,511145.b0082,511145.b0088,511145.b0109,511145.b0125,511145.b0156,511145.b0159,511145.b0161,511145.b0166,511145.b0168,511145.b0171,511145.b0172,511145.b0200,511145.b0415,511145.b0487,511145.b0512,511145.b0515,511145.b0526,511145.b0651,511145.b0782,511145.b0828,511145.b0918,511145.b0928,511145.b0930,511145.b0932,511145.b1062,511145.b1…	mog,dapB,carA,carB,surA,rsmH,murD,nadC,hpt,erpA,mtn,degP,dapD,map,pyrH,frr,gmhB,ribE,cueR,allB,allE,cysS,rihA,moaB,iaaA,kdsB,aspC,asnS,pepN,pyrC,pepT,roxA,pth,rnb,dcp,ydfG,pdxH,nemA,sdaA,ptrB,ldtA,udk,yeiE,folX,purF,gltX,amiA,dapE,bepA,upp,rnc,lepA,yfiF,nadK,luxS,hycI,mutS,iap,queD,eno,mazG,queF,rlmM,amiC,ygeA,lysS,xerD,gcvP,gcvH,gcvT,rsmE,gshB,gss,hldE,cca,folB,dnaG,argG,greA,degQ,mdh,argR,accB,…
	GO Process	GO:0044238	Primary metabolic process	131	1684	0.18	1.21e-06	511145.b0008,511145.b0009,511145.b0031,511145.b0032,511145.b0033,511145.b0053,511145.b0082,511145.b0109,511145.b0125,511145.b0156,511145.b0159,511145.b0161,511145.b0166,511145.b0168,511145.b0171,511145.b0172,511145.b0180,511145.b0200,511145.b0222,511145.b0487,511145.b0512,511145.b0515,511145.b0526,511145.b0651,511145.b0688,511145.b0736,511145.b0767,511145.b0782,511145.b0828,511145.b0918,511145.b0…	talB,mog,dapB,carA,carB,surA,rsmH,nadC,hpt,erpA,mtn,degP,dapD,map,pyrH,frr,fabZ,gmhB,gmhA,cueR,allB,allE,cysS,rihA,pgm,ybgC,pgl,moaB,iaaA,kdsB,aspC,asnS,pepN,pyrC,pepT,roxA,pth,kdsA,rnb,dcp,ydfG,ydfI,sdaA,ptrB,zwf,ldtA,gnd,udk,yeiE,purF,gltX,dapE,bepA,upp,rnc,lepA,yfiF,nadK,luxS,hycI,mutS,ispD,iap,queD,eno,mazG,gudD,queF,rlmM,kduD,kduI,lysS,xerD,bglA,gcvP,gcvH,gcvT,rpiA,scpB,rsmE,hldE,cca,dnaG,ar…
	GO Process	GO:1901564	Organonitrogen compound metabolic process	89	966	0.25	2.18e-06	511145.b0009,511145.b0031,511145.b0032,511145.b0033,511145.b0053,511145.b0088,511145.b0109,511145.b0125,511145.b0156,511145.b0159,511145.b0161,511145.b0166,511145.b0168,511145.b0171,511145.b0172,511145.b0415,511145.b0512,511145.b0515,511145.b0526,511145.b0651,511145.b0782,511145.b0828,511145.b0928,511145.b0930,511145.b0932,511145.b1062,511145.b1127,511145.b1128,511145.b1204,511145.b1538,511145.b1…	mog,dapB,carA,carB,surA,murD,nadC,hpt,erpA,mtn,degP,dapD,map,pyrH,frr,ribE,allB,allE,cysS,rihA,moaB,iaaA,aspC,asnS,pepN,pyrC,pepT,roxA,pth,dcp,ydfG,pdxH,sdaA,ptrB,ldtA,udk,folX,purF,gltX,amiA,dapE,bepA,upp,lepA,nadK,luxS,hycI,iap,queD,eno,mazG,queF,amiC,lysS,gcvP,gcvH,gcvT,gshB,gss,folB,argG,degQ,mdh,argR,accB,accC,aroE,chiA,fkpA,argD,pabA,ppiA,trpS,aroK,tusA,gor,dut,gmk,yieK,asnA,tyrB,tsaE,yjfP,…
	GO Process	GO:0044281	Small molecule metabolic process	82	870	0.26	4.22e-06	511145.b0031,511145.b0032,511145.b0033,511145.b0109,511145.b0125,511145.b0159,511145.b0166,511145.b0171,511145.b0180,511145.b0200,511145.b0212,511145.b0415,511145.b0512,511145.b0515,511145.b0526,511145.b0651,511145.b0688,511145.b0767,511145.b0918,511145.b0928,511145.b0930,511145.b0963,511145.b1062,511145.b1215,511145.b1539,511145.b1542,511145.b1638,511145.b1695,511145.b1814,511145.b1852,511145.b2…	dapB,carA,carB,nadC,hpt,mtn,dapD,pyrH,fabZ,gmhB,gloB,ribE,allB,allE,cysS,rihA,pgm,pgl,kdsB,aspC,asnS,mgsA,pyrC,kdsA,ydfG,ydfI,pdxH,ydiO,sdaA,zwf,gnd,udk,folX,purF,gltX,dapE,upp,trxC,nadK,luxS,ispD,queD,eno,mazG,gudD,queF,kduD,kduI,lysS,gcvP,gcvH,gcvT,rpiA,scpB,metK,hldE,folB,argG,ispB,mdh,argR,accB,accC,aroE,argD,pabA,trpS,gph,aroK,dut,gmk,yidR,yieK,asnA,tyrB,cysQ,ridA,pyrB,idnO,yjhG,deoB,yjjX
	GO Process	GO:0044237	Cellular metabolic process	138	1983	0.13	0.00026	511145.b0008,511145.b0009,511145.b0031,511145.b0032,511145.b0033,511145.b0053,511145.b0082,511145.b0088,511145.b0109,511145.b0125,511145.b0156,511145.b0159,511145.b0161,511145.b0166,511145.b0168,511145.b0171,511145.b0172,511145.b0180,511145.b0200,511145.b0212,511145.b0222,511145.b0415,511145.b0487,511145.b0512,511145.b0515,511145.b0526,511145.b0651,511145.b0684,511145.b0767,511145.b0782,511145.b0…	talB,mog,dapB,carA,carB,surA,rsmH,murD,nadC,hpt,erpA,mtn,degP,dapD,map,pyrH,frr,fabZ,gmhB,gloB,gmhA,ribE,cueR,allB,allE,cysS,rihA,fldA,pgl,moaB,kdsB,aspC,asnS,pepN,mgsA,pyrC,pepT,roxA,pth,kdsA,rnb,ydfG,ydfI,pdxH,nemA,sdaA,zwf,ldtA,gnd,udk,yeiE,folX,purF,gltX,crr,dapE,bepA,upp,rnc,lepA,yfiF,nadK,luxS,hycI,mutS,ispD,iap,queD,eno,mazG,gudD,queF,rlmM,kduD,kduI,lysS,xerD,gcvP,gcvH,gcvT,rpiA,scpB,metK,…
	GO Process	GO:0055086	Nucleobase-containing small molecule metabolic process	31	233	0.41	0.00084	511145.b0032,511145.b0033,511145.b0109,511145.b0125,511145.b0159,511145.b0171,511145.b0200,511145.b0512,511145.b0515,511145.b0651,511145.b0918,511145.b1062,511145.b1539,511145.b2066,511145.b2312,511145.b2498,511145.b2615,511145.b2765,511145.b2779,511145.b2781,511145.b2794,511145.b3052,511145.b3236,511145.b3256,511145.b3640,511145.b3648,511145.b3718,511145.b4214,511145.b4245,511145.b4383,511145.b4…	carA,carB,nadC,hpt,mtn,pyrH,gmhB,allB,allE,rihA,kdsB,pyrC,ydfG,udk,purF,upp,nadK,queD,eno,mazG,queF,hldE,mdh,accC,dut,gmk,yieK,cysQ,pyrB,deoB,yjjX
	GO Process	GO:0019752	Carboxylic acid metabolic process	50	501	0.29	0.0014	511145.b0031,511145.b0032,511145.b0033,511145.b0109,511145.b0159,511145.b0166,511145.b0180,511145.b0212,511145.b0526,511145.b0918,511145.b0928,511145.b0930,511145.b1215,511145.b1814,511145.b2029,511145.b2303,511145.b2312,511145.b2400,511145.b2472,511145.b2687,511145.b2747,511145.b2779,511145.b2787,511145.b2842,511145.b2843,511145.b2890,511145.b2903,511145.b2904,511145.b2905,511145.b2919,511145.b3…	dapB,carA,carB,nadC,mtn,dapD,fabZ,gloB,cysS,kdsB,aspC,asnS,kdsA,sdaA,gnd,folX,purF,gltX,dapE,luxS,ispD,eno,gudD,kduD,kduI,lysS,gcvP,gcvH,gcvT,scpB,folB,argG,mdh,argR,accB,accC,aroE,argD,pabA,trpS,gph,aroK,yidR,yieK,asnA,tyrB,ridA,pyrB,idnO,yjhG
	GO Process	GO:1901360	Organic cyclic compound metabolic process	76	907	0.21	0.0014	511145.b0009,511145.b0032,511145.b0033,511145.b0082,511145.b0109,511145.b0125,511145.b0159,511145.b0171,511145.b0200,511145.b0415,511145.b0487,511145.b0512,511145.b0515,511145.b0526,511145.b0651,511145.b0782,511145.b0918,511145.b0928,511145.b0930,511145.b1062,511145.b1286,511145.b1539,511145.b1638,511145.b1650,511145.b2066,511145.b2157,511145.b2303,511145.b2312,511145.b2400,511145.b2498,511145.b2…	mog,carA,carB,rsmH,nadC,hpt,mtn,pyrH,gmhB,ribE,cueR,allB,allE,cysS,rihA,moaB,kdsB,aspC,asnS,pyrC,rnb,ydfG,pdxH,nemA,udk,yeiE,folX,purF,gltX,upp,rnc,yfiF,nadK,mutS,queD,eno,mazG,queF,rlmM,lysS,xerD,rsmE,hldE,cca,folB,dnaG,greA,mdh,argR,accC,aroE,tusC,pabA,trpS,gph,aroK,tusA,dut,gmk,dnaN,dnaA,yieK,rsmG,rluF,tyrB,orn,tsaE,cysQ,pyrB,insG,yjhU,dnaT,rsmC,deoB,yjjX,yjtD
	GO Process	GO:0043436	Oxoacid metabolic process	51	525	0.28	0.0019	511145.b0031,511145.b0032,511145.b0033,511145.b0109,511145.b0159,511145.b0166,511145.b0180,511145.b0212,511145.b0526,511145.b0918,511145.b0928,511145.b0930,511145.b1215,511145.b1814,511145.b2029,511145.b2303,511145.b2312,511145.b2400,511145.b2472,511145.b2687,511145.b2747,511145.b2779,511145.b2787,511145.b2842,511145.b2843,511145.b2890,511145.b2903,511145.b2904,511145.b2905,511145.b2919,511145.b3…	dapB,carA,carB,nadC,mtn,dapD,fabZ,gloB,cysS,kdsB,aspC,asnS,kdsA,sdaA,gnd,folX,purF,gltX,dapE,luxS,ispD,eno,gudD,kduD,kduI,lysS,gcvP,gcvH,gcvT,scpB,folB,argG,mdh,argR,accB,accC,aroE,argD,pabA,trpS,gph,aroK,yidR,yieK,asnA,tyrB,cysQ,ridA,pyrB,idnO,yjhG
	GO Process	GO:0006725	Cellular aromatic compound metabolic process	73	876	0.21	0.0020	511145.b0032,511145.b0033,511145.b0082,511145.b0109,511145.b0125,511145.b0159,511145.b0171,511145.b0200,511145.b0487,511145.b0512,511145.b0515,511145.b0526,511145.b0651,511145.b0918,511145.b0928,511145.b0930,511145.b1062,511145.b1286,511145.b1539,511145.b1638,511145.b1650,511145.b2066,511145.b2157,511145.b2303,511145.b2312,511145.b2400,511145.b2498,511145.b2567,511145.b2581,511145.b2615,511145.b2…	carA,carB,rsmH,nadC,hpt,mtn,pyrH,gmhB,cueR,allB,allE,cysS,rihA,kdsB,aspC,asnS,pyrC,rnb,ydfG,pdxH,nemA,udk,yeiE,folX,purF,gltX,upp,rnc,yfiF,nadK,mutS,queD,eno,mazG,queF,rlmM,lysS,xerD,rsmE,hldE,cca,folB,dnaG,greA,mdh,argR,accC,aroE,tusC,pabA,trpS,gph,aroK,tusA,dut,gmk,dnaN,dnaA,yieK,rsmG,rluF,tyrB,orn,tsaE,cysQ,pyrB,insG,yjhU,dnaT,rsmC,deoB,yjjX,yjtD
	GO Process	GO:0009218	Pyrimidine ribonucleotide metabolic process	8	16	0.99	0.0020	511145.b0032,511145.b0033,511145.b0171,511145.b1062,511145.b2066,511145.b2498,511145.b2781,511145.b4245	carA,carB,pyrH,pyrC,udk,upp,mazG,pyrB
	GO Process	GO:0044283	Small molecule biosynthetic process	36	320	0.34	0.0024	511145.b0031,511145.b0032,511145.b0033,511145.b0125,511145.b0159,511145.b0166,511145.b0180,511145.b0415,511145.b0918,511145.b0928,511145.b0963,511145.b1215,511145.b1638,511145.b1695,511145.b1814,511145.b2472,511145.b2687,511145.b2765,511145.b2781,511145.b2794,511145.b3058,511145.b3172,511145.b3187,511145.b3237,511145.b3255,511145.b3256,511145.b3281,511145.b3359,511145.b3360,511145.b3385,511145.b3…	dapB,carA,carB,hpt,mtn,dapD,fabZ,ribE,kdsB,aspC,mgsA,kdsA,pdxH,ydiO,sdaA,dapE,luxS,queD,mazG,queF,folB,argG,ispB,argR,accB,accC,aroE,argD,pabA,gph,aroK,dut,asnA,tyrB,ridA,deoB
	GO Process	GO:1901135	Carbohydrate derivative metabolic process	41	390	0.31	0.0024	511145.b0008,511145.b0032,511145.b0033,511145.b0088,511145.b0125,511145.b0159,511145.b0171,511145.b0180,511145.b0200,511145.b0222,511145.b0651,511145.b0767,511145.b0918,511145.b1062,511145.b1215,511145.b1852,511145.b1990,511145.b2029,511145.b2066,511145.b2312,511145.b2435,511145.b2498,511145.b2747,511145.b2765,511145.b2779,511145.b2781,511145.b2794,511145.b2817,511145.b2914,511145.b3052,511145.b3…	talB,carA,carB,murD,hpt,mtn,pyrH,fabZ,gmhB,gmhA,rihA,pgl,kdsB,pyrC,kdsA,zwf,ldtA,gnd,udk,purF,amiA,upp,ispD,queD,eno,mazG,queF,amiC,rpiA,hldE,mdh,accC,chiA,eptB,dut,gmk,yieK,alsR,cysQ,pyrB,deoB
	GO Process	GO:0006139	Nucleobase-containing compound metabolic process	64	742	0.23	0.0025	511145.b0032,511145.b0033,511145.b0082,511145.b0109,511145.b0125,511145.b0159,511145.b0171,511145.b0200,511145.b0487,511145.b0512,511145.b0515,511145.b0526,511145.b0651,511145.b0918,511145.b0930,511145.b1062,511145.b1286,511145.b1539,511145.b2066,511145.b2157,511145.b2312,511145.b2400,511145.b2498,511145.b2567,511145.b2581,511145.b2615,511145.b2733,511145.b2765,511145.b2779,511145.b2781,511145.b2…	carA,carB,rsmH,nadC,hpt,mtn,pyrH,gmhB,cueR,allB,allE,cysS,rihA,kdsB,asnS,pyrC,rnb,ydfG,udk,yeiE,purF,gltX,upp,rnc,yfiF,nadK,mutS,queD,eno,mazG,queF,rlmM,lysS,xerD,rsmE,hldE,cca,dnaG,greA,mdh,argR,accC,tusC,trpS,gph,tusA,dut,gmk,dnaN,dnaA,yieK,rsmG,rluF,orn,tsaE,cysQ,pyrB,insG,yjhU,dnaT,rsmC,deoB,yjjX,yjtD
	GO Process	GO:0019637	Organophosphate metabolic process	33	285	0.35	0.0026	511145.b0008,511145.b0009,511145.b0032,511145.b0033,511145.b0109,511145.b0125,511145.b0171,511145.b0180,511145.b0222,511145.b0767,511145.b0782,511145.b1062,511145.b1638,511145.b1852,511145.b2029,511145.b2066,511145.b2312,511145.b2498,511145.b2615,511145.b2747,511145.b2779,511145.b2781,511145.b2914,511145.b3236,511145.b3256,511145.b3470,511145.b3546,511145.b3640,511145.b3648,511145.b4214,511145.b4…	talB,mog,carA,carB,nadC,hpt,pyrH,fabZ,gmhA,pgl,moaB,pyrC,pdxH,zwf,gnd,udk,purF,upp,nadK,ispD,eno,mazG,rpiA,mdh,accC,tusA,eptB,dut,gmk,cysQ,pyrB,deoB,yjjX
	GO Process	GO:0046483	Heterocycle metabolic process	71	860	0.21	0.0026	511145.b0009,511145.b0032,511145.b0033,511145.b0082,511145.b0109,511145.b0125,511145.b0159,511145.b0171,511145.b0200,511145.b0415,511145.b0487,511145.b0512,511145.b0515,511145.b0526,511145.b0651,511145.b0782,511145.b0918,511145.b0930,511145.b1062,511145.b1286,511145.b1539,511145.b1638,511145.b2066,511145.b2157,511145.b2303,511145.b2312,511145.b2400,511145.b2498,511145.b2567,511145.b2581,511145.b2…	mog,carA,carB,rsmH,nadC,hpt,mtn,pyrH,gmhB,ribE,cueR,allB,allE,cysS,rihA,moaB,kdsB,asnS,pyrC,rnb,ydfG,pdxH,udk,yeiE,folX,purF,gltX,upp,rnc,yfiF,nadK,mutS,queD,eno,mazG,queF,rlmM,lysS,xerD,rsmE,hldE,cca,folB,dnaG,greA,mdh,argR,accC,tusC,pabA,trpS,gph,tusA,dut,gmk,dnaN,dnaA,yieK,rsmG,rluF,orn,tsaE,cysQ,pyrB,insG,yjhU,dnaT,rsmC,deoB,yjjX,yjtD
	GO Process	GO:0006220	Pyrimidine nucleotide metabolic process	9	25	0.85	0.0028	511145.b0032,511145.b0033,511145.b0171,511145.b1062,511145.b2066,511145.b2498,511145.b2781,511145.b3640,511145.b4245	carA,carB,pyrH,pyrC,udk,upp,mazG,dut,pyrB
	GO Process	GO:0009058	Biosynthetic process	76	949	0.19	0.0029	511145.b0009,511145.b0031,511145.b0032,511145.b0033,511145.b0088,511145.b0109,511145.b0125,511145.b0159,511145.b0166,511145.b0171,511145.b0172,511145.b0180,511145.b0200,511145.b0222,511145.b0415,511145.b0487,511145.b0526,511145.b0782,511145.b0918,511145.b0928,511145.b0930,511145.b0963,511145.b1062,511145.b1204,511145.b1215,511145.b1464,511145.b1638,511145.b1695,511145.b1814,511145.b1990,511145.b2…	mog,dapB,carA,carB,murD,nadC,hpt,mtn,dapD,pyrH,frr,fabZ,gmhB,gmhA,ribE,cueR,cysS,moaB,kdsB,aspC,asnS,mgsA,pyrC,pth,kdsA,yddE,pdxH,ydiO,sdaA,ldtA,udk,yeiE,purF,gltX,dapE,upp,lepA,nadK,luxS,ispD,queD,mazG,queF,lysS,metK,gshB,hldE,folB,dnaG,argG,greA,ispB,elbB,argR,accB,accC,aroE,argD,pabA,trpS,gph,aroK,tusA,eptB,dut,gmk,dnaN,dnaA,yieK,asnA,tyrB,crfC,ridA,pyrB,dnaT,deoB
	GO Process	GO:0009220	Pyrimidine ribonucleotide biosynthetic process	7	13	1.02	0.0029	511145.b0032,511145.b0033,511145.b0171,511145.b1062,511145.b2066,511145.b2498,511145.b4245	carA,carB,pyrH,pyrC,udk,upp,pyrB
	GO Process	GO:1901576	Organic substance biosynthetic process	75	936	0.19	0.0031	511145.b0009,511145.b0031,511145.b0032,511145.b0033,511145.b0088,511145.b0109,511145.b0125,511145.b0159,511145.b0166,511145.b0171,511145.b0172,511145.b0180,511145.b0200,511145.b0222,511145.b0415,511145.b0487,511145.b0526,511145.b0782,511145.b0918,511145.b0928,511145.b0930,511145.b0963,511145.b1062,511145.b1204,511145.b1215,511145.b1638,511145.b1695,511145.b1814,511145.b1990,511145.b2066,511145.b2…	mog,dapB,carA,carB,murD,nadC,hpt,mtn,dapD,pyrH,frr,fabZ,gmhB,gmhA,ribE,cueR,cysS,moaB,kdsB,aspC,asnS,mgsA,pyrC,pth,kdsA,pdxH,ydiO,sdaA,ldtA,udk,yeiE,purF,gltX,dapE,upp,lepA,nadK,luxS,ispD,queD,mazG,queF,lysS,metK,gshB,hldE,folB,dnaG,argG,greA,ispB,elbB,argR,accB,accC,aroE,argD,pabA,trpS,gph,aroK,tusA,eptB,dut,gmk,dnaN,dnaA,yieK,asnA,tyrB,crfC,ridA,pyrB,dnaT,deoB
	GO Process	GO:0034641	Cellular nitrogen compound metabolic process	79	1012	0.18	0.0039	511145.b0032,511145.b0033,511145.b0082,511145.b0109,511145.b0125,511145.b0159,511145.b0171,511145.b0172,511145.b0200,511145.b0415,511145.b0487,511145.b0512,511145.b0515,511145.b0526,511145.b0651,511145.b0918,511145.b0930,511145.b0932,511145.b1062,511145.b1127,511145.b1204,511145.b1286,511145.b1539,511145.b1638,511145.b2066,511145.b2157,511145.b2303,511145.b2312,511145.b2400,511145.b2498,511145.b2…	carA,carB,rsmH,nadC,hpt,mtn,pyrH,frr,gmhB,ribE,cueR,allB,allE,cysS,rihA,kdsB,asnS,pepN,pyrC,pepT,pth,rnb,ydfG,pdxH,udk,yeiE,folX,purF,gltX,upp,rnc,lepA,yfiF,nadK,mutS,queD,eno,mazG,queF,rlmM,lysS,xerD,rsmE,gshB,gss,hldE,cca,folB,dnaG,argG,greA,mdh,argR,accC,tusC,pabA,trpS,gph,tusA,gor,dut,gmk,dnaN,dnaA,yieK,rsmG,asnA,rluF,orn,tsaE,cysQ,pyrB,insG,yjhU,dnaT,rsmC,deoB,yjjX,yjtD
	GO Process	GO:0006221	Pyrimidine nucleotide biosynthetic process	8	21	0.87	0.0046	511145.b0032,511145.b0033,511145.b0171,511145.b1062,511145.b2066,511145.b2498,511145.b3640,511145.b4245	carA,carB,pyrH,pyrC,udk,upp,dut,pyrB
	GO Process	GO:0009130	Pyrimidine nucleoside monophosphate biosynthetic process	7	15	0.96	0.0048	511145.b0032,511145.b0033,511145.b1062,511145.b2066,511145.b2498,511145.b3640,511145.b4245	carA,carB,pyrC,udk,upp,dut,pyrB
	GO Process	GO:0044249	Cellular biosynthetic process	73	920	0.19	0.0049	511145.b0009,511145.b0031,511145.b0032,511145.b0033,511145.b0088,511145.b0109,511145.b0125,511145.b0159,511145.b0166,511145.b0171,511145.b0172,511145.b0180,511145.b0200,511145.b0222,511145.b0415,511145.b0487,511145.b0526,511145.b0782,511145.b0918,511145.b0928,511145.b0930,511145.b0963,511145.b1062,511145.b1204,511145.b1215,511145.b1638,511145.b1990,511145.b2066,511145.b2157,511145.b2312,511145.b2…	mog,dapB,carA,carB,murD,nadC,hpt,mtn,dapD,pyrH,frr,fabZ,gmhB,gmhA,ribE,cueR,cysS,moaB,kdsB,aspC,asnS,mgsA,pyrC,pth,kdsA,pdxH,ldtA,udk,yeiE,purF,gltX,dapE,upp,lepA,nadK,luxS,ispD,queD,mazG,queF,lysS,metK,gshB,hldE,folB,dnaG,argG,greA,ispB,elbB,argR,accB,accC,aroE,argD,pabA,trpS,gph,aroK,tusA,eptB,dut,gmk,dnaN,dnaA,yieK,asnA,tyrB,crfC,ridA,pyrB,dnaT,deoB
	GO Process	GO:0006222	UMP biosynthetic process	6	10	1.07	0.0055	511145.b0032,511145.b0033,511145.b1062,511145.b2066,511145.b2498,511145.b4245	carA,carB,pyrC,udk,upp,pyrB
	GO Process	GO:0009123	Nucleoside monophosphate metabolic process	11	46	0.67	0.0057	511145.b0032,511145.b0033,511145.b0125,511145.b0171,511145.b1062,511145.b2066,511145.b2312,511145.b2498,511145.b3640,511145.b3648,511145.b4245	carA,carB,hpt,pyrH,pyrC,udk,purF,upp,dut,gmk,pyrB
	GO Process	GO:1901566	Organonitrogen compound biosynthetic process	47	509	0.25	0.0057	511145.b0009,511145.b0031,511145.b0032,511145.b0033,511145.b0088,511145.b0109,511145.b0125,511145.b0159,511145.b0166,511145.b0171,511145.b0172,511145.b0415,511145.b0526,511145.b0782,511145.b0928,511145.b0930,511145.b1062,511145.b1204,511145.b1638,511145.b1990,511145.b2066,511145.b2312,511145.b2400,511145.b2472,511145.b2498,511145.b2569,511145.b2615,511145.b2687,511145.b2765,511145.b2794,511145.b2…	mog,dapB,carA,carB,murD,nadC,hpt,mtn,dapD,pyrH,frr,ribE,cysS,moaB,aspC,asnS,pyrC,pth,pdxH,ldtA,udk,purF,gltX,dapE,upp,lepA,nadK,luxS,queD,queF,lysS,gshB,folB,argG,argR,accC,aroE,argD,pabA,trpS,aroK,tusA,dut,asnA,tyrB,ridA,pyrB
	GO Process	GO:0006520	Cellular amino acid metabolic process	29	254	0.35	0.0062	511145.b0031,511145.b0032,511145.b0033,511145.b0109,511145.b0159,511145.b0166,511145.b0526,511145.b0928,511145.b0930,511145.b1814,511145.b2312,511145.b2400,511145.b2472,511145.b2687,511145.b2890,511145.b2903,511145.b2904,511145.b2905,511145.b3172,511145.b3237,511145.b3281,511145.b3359,511145.b3360,511145.b3384,511145.b3390,511145.b3744,511145.b4054,511145.b4243,511145.b4245	dapB,carA,carB,nadC,mtn,dapD,cysS,aspC,asnS,sdaA,purF,gltX,dapE,luxS,lysS,gcvP,gcvH,gcvT,argG,argR,aroE,argD,pabA,trpS,aroK,asnA,tyrB,ridA,pyrB
	GO Process	GO:0009117	Nucleotide metabolic process	20	144	0.43	0.0077	511145.b0032,511145.b0033,511145.b0109,511145.b0125,511145.b0171,511145.b1062,511145.b2066,511145.b2312,511145.b2498,511145.b2615,511145.b2779,511145.b2781,511145.b3236,511145.b3256,511145.b3640,511145.b3648,511145.b4214,511145.b4245,511145.b4383,511145.b4394	carA,carB,nadC,hpt,pyrH,pyrC,udk,purF,upp,nadK,eno,mazG,mdh,accC,dut,gmk,cysQ,pyrB,deoB,yjjX
	GO Process	GO:0019693	Ribose phosphate metabolic process	16	99	0.5	0.0079	511145.b0032,511145.b0033,511145.b0125,511145.b0171,511145.b1062,511145.b2066,511145.b2312,511145.b2498,511145.b2779,511145.b2781,511145.b3236,511145.b3256,511145.b3648,511145.b4214,511145.b4245,511145.b4383	carA,carB,hpt,pyrH,pyrC,udk,purF,upp,eno,mazG,mdh,accC,gmk,cysQ,pyrB,deoB
	GO Process	GO:0009259	Ribonucleotide metabolic process	15	93	0.5	0.0117	511145.b0032,511145.b0033,511145.b0125,511145.b0171,511145.b1062,511145.b2066,511145.b2312,511145.b2498,511145.b2779,511145.b2781,511145.b3236,511145.b3256,511145.b3648,511145.b4214,511145.b4245	carA,carB,hpt,pyrH,pyrC,udk,purF,upp,eno,mazG,mdh,accC,gmk,cysQ,pyrB
	GO Process	GO:0090407	Organophosphate biosynthetic process	23	188	0.38	0.0117	511145.b0009,511145.b0032,511145.b0033,511145.b0109,511145.b0125,511145.b0171,511145.b0180,511145.b0222,511145.b0782,511145.b1062,511145.b1638,511145.b2066,511145.b2312,511145.b2498,511145.b2615,511145.b2747,511145.b3256,511145.b3470,511145.b3546,511145.b3640,511145.b3648,511145.b4245,511145.b4383	mog,carA,carB,nadC,hpt,pyrH,fabZ,gmhA,moaB,pyrC,pdxH,udk,purF,upp,nadK,ispD,accC,tusA,eptB,dut,gmk,pyrB,deoB
	GO Process	GO:0046394	Carboxylic acid biosynthetic process	24	203	0.36	0.0129	511145.b0031,511145.b0032,511145.b0033,511145.b0159,511145.b0166,511145.b0180,511145.b0918,511145.b0928,511145.b1215,511145.b2472,511145.b2687,511145.b3058,511145.b3172,511145.b3237,511145.b3255,511145.b3256,511145.b3281,511145.b3359,511145.b3360,511145.b3385,511145.b3390,511145.b3744,511145.b4054,511145.b4243	dapB,carA,carB,mtn,dapD,fabZ,kdsB,aspC,kdsA,dapE,luxS,folB,argG,argR,accB,accC,aroE,argD,pabA,gph,aroK,asnA,tyrB,ridA
	GO Process	GO:0072527	Pyrimidine-containing compound metabolic process	12	63	0.57	0.0129	511145.b0032,511145.b0033,511145.b0171,511145.b0651,511145.b1062,511145.b1539,511145.b2066,511145.b2498,511145.b2781,511145.b3640,511145.b4245,511145.b4394	carA,carB,pyrH,rihA,pyrC,ydfG,udk,upp,mazG,dut,pyrB,yjjX
	GO Process	GO:0009112	Nucleobase metabolic process	11	54	0.6	0.0133	511145.b0032,511145.b0033,511145.b0125,511145.b0512,511145.b0515,511145.b0651,511145.b1062,511145.b1539,511145.b2312,511145.b2498,511145.b4245	carA,carB,hpt,allB,allE,rihA,pyrC,ydfG,purF,upp,pyrB
	GO Process	GO:0046112	Nucleobase biosynthetic process	7	21	0.81	0.0151	511145.b0032,511145.b0033,511145.b0125,511145.b1062,511145.b2312,511145.b2498,511145.b4245	carA,carB,hpt,pyrC,purF,upp,pyrB
	GO Process	GO:0009161	Ribonucleoside monophosphate metabolic process	9	37	0.68	0.0152	511145.b0032,511145.b0033,511145.b0125,511145.b1062,511145.b2066,511145.b2312,511145.b2498,511145.b3648,511145.b4245	carA,carB,hpt,pyrC,udk,purF,upp,gmk,pyrB
	GO Process	GO:1901362	Organic cyclic compound biosynthetic process	39	423	0.25	0.0175	511145.b0009,511145.b0032,511145.b0033,511145.b0109,511145.b0125,511145.b0171,511145.b0200,511145.b0415,511145.b0487,511145.b0782,511145.b0918,511145.b0928,511145.b1062,511145.b1638,511145.b2066,511145.b2157,511145.b2312,511145.b2498,511145.b2615,511145.b2765,511145.b2781,511145.b2794,511145.b3052,511145.b3058,511145.b3066,511145.b3181,511145.b3256,511145.b3281,511145.b3360,511145.b3390,511145.b3…	mog,carA,carB,nadC,hpt,pyrH,gmhB,ribE,cueR,moaB,kdsB,aspC,pyrC,pdxH,udk,yeiE,purF,upp,nadK,queD,mazG,queF,hldE,folB,dnaG,greA,accC,aroE,pabA,aroK,tusA,dut,gmk,dnaN,yieK,tyrB,pyrB,dnaT,deoB
	GO Process	GO:0009124	Nucleoside monophosphate biosynthetic process	9	39	0.65	0.0203	511145.b0032,511145.b0033,511145.b0125,511145.b1062,511145.b2066,511145.b2312,511145.b2498,511145.b3640,511145.b4245	carA,carB,hpt,pyrC,udk,purF,upp,dut,pyrB
	GO Process	GO:0006739	NADP metabolic process	6	17	0.84	0.0298	511145.b0008,511145.b0767,511145.b1852,511145.b2029,511145.b2615,511145.b2914	talB,pgl,zwf,gnd,nadK,rpiA
	GO Process	GO:0046390	Ribose phosphate biosynthetic process	11	62	0.54	0.0328	511145.b0032,511145.b0033,511145.b0125,511145.b0171,511145.b1062,511145.b2066,511145.b2312,511145.b2498,511145.b3256,511145.b4245,511145.b4383	carA,carB,hpt,pyrH,pyrC,udk,purF,upp,accC,pyrB,deoB
	GO Process	GO:0009165	Nucleotide biosynthetic process	14	95	0.46	0.0333	511145.b0032,511145.b0033,511145.b0109,511145.b0125,511145.b0171,511145.b1062,511145.b2066,511145.b2312,511145.b2498,511145.b2615,511145.b3256,511145.b3640,511145.b3648,511145.b4245	carA,carB,nadC,hpt,pyrH,pyrC,udk,purF,upp,nadK,accC,dut,gmk,pyrB
purple	GO Process	GO:0006508	Proteolysis	16	119	0.42	0.0335	511145.b0161,511145.b0168,511145.b0828,511145.b0932,511145.b1127,511145.b1204,511145.b1538,511145.b1845,511145.b1990,511145.b2472,511145.b2494,511145.b2717,511145.b2753,511145.b3234,511145.b4190,511145.b4328	degP,map,iaaA,pepN,pepT,pth,dcp,ptrB,ldtA,dapE,bepA,hycI,iap,degQ,yjfP,iadA
	GO Process	GO:0009156	Ribonucleoside monophosphate biosynthetic process	8	34	0.66	0.0338	511145.b0032,511145.b0033,511145.b0125,511145.b1062,511145.b2066,511145.b2312,511145.b2498,511145.b4245	carA,carB,hpt,pyrC,udk,purF,upp,pyrB
magenta	GO Process	GO:0009067	Aspartate family amino acid biosynthetic process	8	35	0.65	0.0391	511145.b0031,511145.b0159,511145.b0166,511145.b2472,511145.b2687,511145.b3359,511145.b3744,511145.b4054	dapB,mtn,dapD,dapE,luxS,argD,asnA,tyrB
	GO Process	GO:0019438	Aromatic compound biosynthetic process	35	385	0.25	0.0391	511145.b0032,511145.b0033,511145.b0109,511145.b0125,511145.b0171,511145.b0200,511145.b0487,511145.b0918,511145.b0928,511145.b1062,511145.b1638,511145.b2066,511145.b2157,511145.b2312,511145.b2498,511145.b2615,511145.b2765,511145.b2781,511145.b2794,511145.b3052,511145.b3058,511145.b3066,511145.b3181,511145.b3256,511145.b3281,511145.b3360,511145.b3390,511145.b3640,511145.b3648,511145.b3701,511145.b3…	carA,carB,nadC,hpt,pyrH,gmhB,cueR,kdsB,aspC,pyrC,pdxH,udk,yeiE,purF,upp,nadK,queD,mazG,queF,hldE,folB,dnaG,greA,accC,aroE,pabA,aroK,dut,gmk,dnaN,yieK,tyrB,pyrB,dnaT,deoB
	GO Process	GO:0006098	Pentose-phosphate shunt	5	12	0.91	0.0403	511145.b0008,511145.b0767,511145.b1852,511145.b2029,511145.b2914	talB,pgl,zwf,gnd,rpiA
	GO Process	GO:0006793	Phosphorus metabolic process	42	494	0.22	0.0403	511145.b0008,511145.b0009,511145.b0032,511145.b0033,511145.b0109,511145.b0125,511145.b0171,511145.b0180,511145.b0200,511145.b0222,511145.b0767,511145.b0782,511145.b0918,511145.b1062,511145.b1638,511145.b1852,511145.b2029,511145.b2066,511145.b2312,511145.b2417,511145.b2498,511145.b2615,511145.b2747,511145.b2779,511145.b2781,511145.b2914,511145.b3052,511145.b3056,511145.b3236,511145.b3256,511145.b3…	talB,mog,carA,carB,nadC,hpt,pyrH,fabZ,gmhB,gmhA,pgl,moaB,kdsB,pyrC,pdxH,zwf,gnd,udk,purF,crr,upp,nadK,ispD,eno,mazG,rpiA,hldE,cca,mdh,accC,gph,aroK,tusA,eptB,dut,gmk,yieK,tsaE,cysQ,pyrB,deoB,yjjX
	GO Process	GO:1901565	Organonitrogen compound catabolic process	22	200	0.33	0.0403	511145.b0109,511145.b0159,511145.b0161,511145.b0512,511145.b0651,511145.b0932,511145.b1127,511145.b1204,511145.b1539,511145.b1814,511145.b2435,511145.b2494,511145.b2781,511145.b2817,511145.b2903,511145.b2904,511145.b2905,511145.b3234,511145.b3338,511145.b3640,511145.b3718,511145.b4243	nadC,mtn,degP,allB,rihA,pepN,pepT,pth,ydfG,sdaA,amiA,bepA,mazG,amiC,gcvP,gcvH,gcvT,degQ,chiA,dut,yieK,ridA
darkgreen	GO Process	GO:0034660	ncRNA metabolic process	17	137	0.38	0.0452	511145.b0082,511145.b0526,511145.b0930,511145.b2400,511145.b2567,511145.b2806,511145.b2890,511145.b2946,511145.b3056,511145.b3344,511145.b3384,511145.b3470,511145.b3740,511145.b4022,511145.b4168,511145.b4371,511145.b4403	rsmH,cysS,asnS,gltX,rnc,rlmM,lysS,rsmE,cca,tusC,trpS,tusA,rsmG,rluF,tsaE,rsmC,yjtD
	GO Process	GO:0008652	Cellular amino acid biosynthetic process	17	138	0.38	0.0478	511145.b0031,511145.b0032,511145.b0033,511145.b0159,511145.b0166,511145.b0928,511145.b2472,511145.b2687,511145.b3172,511145.b3237,511145.b3281,511145.b3359,511145.b3360,511145.b3390,511145.b3744,511145.b4054,511145.b4243	dapB,carA,carB,mtn,dapD,aspC,dapE,luxS,argG,argR,aroE,argD,pabA,aroK,asnA,tyrB,ridA
	GO Process	GO:0006796	Phosphate-containing compound metabolic process	40	471	0.22	0.0491	511145.b0008,511145.b0009,511145.b0032,511145.b0033,511145.b0109,511145.b0125,511145.b0171,511145.b0180,511145.b0200,511145.b0222,511145.b0767,511145.b0782,511145.b1062,511145.b1638,511145.b1852,511145.b2029,511145.b2066,511145.b2312,511145.b2417,511145.b2498,511145.b2615,511145.b2747,511145.b2779,511145.b2781,511145.b2914,511145.b3052,511145.b3056,511145.b3236,511145.b3256,511145.b3385,511145.b3…	talB,mog,carA,carB,nadC,hpt,pyrH,fabZ,gmhB,gmhA,pgl,moaB,pyrC,pdxH,zwf,gnd,udk,purF,crr,upp,nadK,ispD,eno,mazG,rpiA,hldE,cca,mdh,accC,gph,aroK,tusA,eptB,dut,gmk,tsaE,cysQ,pyrB,deoB,yjjX
	GO Process	GO:0019856	Pyrimidine nucleobase biosynthetic process	5	13	0.87	0.0491	511145.b0032,511145.b0033,511145.b1062,511145.b2498,511145.b4245	carA,carB,pyrC,upp,pyrB
	GO Process	GO:0043648	Dicarboxylic acid metabolic process	13	90	0.45	0.0491	511145.b0031,511145.b0109,511145.b0166,511145.b0928,511145.b2472,511145.b2787,511145.b3058,511145.b3236,511145.b3281,511145.b3359,511145.b3360,511145.b3390,511145.b4054	dapB,nadC,dapD,aspC,dapE,gudD,folB,mdh,aroE,argD,pabA,aroK,tyrB
yellow	GO Process	GO:0044205	De novo UMP biosynthetic process	4	7	1.05	0.0491	511145.b0032,511145.b0033,511145.b1062,511145.b4245	carA,carB,pyrC,pyrB
	GO Process	GO:0044271	Cellular nitrogen compound biosynthetic process	43	518	0.21	0.0491	511145.b0032,511145.b0033,511145.b0109,511145.b0125,511145.b0171,511145.b0172,511145.b0200,511145.b0415,511145.b0487,511145.b0526,511145.b0918,511145.b0930,511145.b1062,511145.b1204,511145.b1638,511145.b2066,511145.b2157,511145.b2312,511145.b2400,511145.b2498,511145.b2569,511145.b2615,511145.b2765,511145.b2781,511145.b2794,511145.b2890,511145.b2947,511145.b3052,511145.b3058,511145.b3066,511145.b3…	carA,carB,nadC,hpt,pyrH,frr,gmhB,ribE,cueR,cysS,kdsB,asnS,pyrC,pth,pdxH,udk,yeiE,purF,gltX,upp,lepA,nadK,queD,mazG,queF,lysS,gshB,hldE,folB,dnaG,argG,greA,accC,pabA,trpS,dut,gmk,dnaN,yieK,asnA,pyrB,dnaT,deoB
blue	GO Process	GO:0051603	Proteolysis involved in cellular protein catabolic process	4	7	1.05	0.0491	511145.b0161,511145.b1204,511145.b2494,511145.b3234	degP,pth,bepA,degQ
	GO Function	GO:0003824	Catalytic activity	154	2032	0.17	1.41e-08	511145.b0008,511145.b0009,511145.b0031,511145.b0032,511145.b0033,511145.b0053,511145.b0082,511145.b0088,511145.b0095,511145.b0109,511145.b0123,511145.b0125,511145.b0126,511145.b0159,511145.b0161,511145.b0166,511145.b0168,511145.b0171,511145.b0180,511145.b0200,511145.b0212,511145.b0222,511145.b0415,511145.b0512,511145.b0515,511145.b0526,511145.b0651,511145.b0652,511145.b0684,511145.b0688,511145.b0…	talB,mog,dapB,carA,carB,surA,rsmH,murD,ftsZ,nadC,cueO,hpt,can,mtn,degP,dapD,map,pyrH,fabZ,gmhB,gloB,gmhA,ribE,allB,allE,cysS,rihA,gltL,fldA,pgm,ybgC,pgl,iaaA,kdsB,aspC,asnS,pepN,mgsA,solA,pyrC,pepT,roxA,pth,kdsA,rnb,tpx,yddE,dcp,ydfG,ydfI,pdxH,nemA,ydiO,sdaA,ptrB,eda,zwf,ldtA,gnd,udk,folX,purF,gltX,crr,amiA,dapE,bepA,upp,rnc,lepA,srmB,yfiF,trxC,nadK,luxS,hycI,mutS,ispD,iap,queD,eno,mazG,gudD,queF…
	GO Function	GO:0042802	Identical protein binding	53	428	0.38	2.32e-06	511145.b0009,511145.b0031,511145.b0088,511145.b0095,511145.b0159,511145.b0161,511145.b0171,511145.b0180,511145.b0222,511145.b0487,511145.b0651,511145.b0782,511145.b0928,511145.b0932,511145.b1539,511145.b1638,511145.b1850,511145.b1852,511145.b2029,511145.b2186,511145.b2312,511145.b2472,511145.b2498,511145.b2553,511145.b2569,511145.b2733,511145.b2747,511145.b2765,511145.b2779,511145.b2843,511145.b2…	mog,dapB,murD,ftsZ,mtn,degP,pyrH,fabZ,gmhA,cueR,rihA,moaB,aspC,pepN,ydfG,pdxH,eda,zwf,gnd,yejK,purF,dapE,upp,glnB,lepA,mutS,ispD,queD,eno,kduI,gcvP,rpiA,metK,folB,prlF,argG,ispB,degQ,argR,argD,hslO,gmk,dnaN,dnaA,yieK,asnA,tyrB,tsaE,ridA,pyrB,iadA,dnaT,gnsA
	GO Function	GO:0005515	Protein binding	57	519	0.33	1.91e-05	511145.b0009,511145.b0031,511145.b0053,511145.b0088,511145.b0095,511145.b0159,511145.b0161,511145.b0171,511145.b0180,511145.b0222,511145.b0487,511145.b0651,511145.b0782,511145.b0817,511145.b0928,511145.b0932,511145.b1539,511145.b1638,511145.b1850,511145.b1852,511145.b2029,511145.b2186,511145.b2312,511145.b2472,511145.b2498,511145.b2553,511145.b2567,511145.b2569,511145.b2733,511145.b2747,511145.b2…	mog,dapB,surA,murD,ftsZ,mtn,degP,pyrH,fabZ,gmhA,cueR,rihA,moaB,mntR,aspC,pepN,ydfG,pdxH,eda,zwf,gnd,yejK,purF,dapE,upp,glnB,rnc,lepA,mutS,ispD,queD,eno,kduI,gcvP,rpiA,metK,folB,prlF,argG,greA,ispB,degQ,argR,argD,hslO,gmk,dnaN,dnaA,yieK,asnA,tyrB,tsaE,ridA,pyrB,iadA,dnaT,gnsA
	GO Function	GO:0043167	Ion binding	102	1335	0.17	0.00079	511145.b0009,511145.b0032,511145.b0033,511145.b0068,511145.b0088,511145.b0095,511145.b0123,511145.b0125,511145.b0126,511145.b0156,511145.b0168,511145.b0171,511145.b0200,511145.b0212,511145.b0222,511145.b0487,511145.b0512,511145.b0515,511145.b0526,511145.b0573,511145.b0651,511145.b0652,511145.b0655,511145.b0684,511145.b0688,511145.b0761,511145.b0782,511145.b0817,511145.b0918,511145.b0928,511145.b0…	mog,carA,carB,thiB,murD,ftsZ,cueO,hpt,can,erpA,map,pyrH,gmhB,gloB,gmhA,cueR,allB,allE,cysS,cusF,rihA,gltL,gltI,fldA,pgm,modE,moaB,mntR,kdsB,aspC,asnS,pepN,solA,pyrC,pepT,roxA,dcp,pdxH,nemA,ydiO,sdaA,udk,rcnB,hisJ,purF,gltX,crr,amiA,dapE,bepA,upp,glnB,rnc,lepA,srmB,trxC,nadK,luxS,hycI,mutS,ispD,iap,queD,eno,mazG,gudD,kduI,lysS,gcvP,gcvH,metK,gshB,gss,ftsP,hldE,cca,dnaG,argG,ispB,argR,accC,argD,trp…
	GO Function	GO:0043169	Cation binding	68	808	0.21	0.0049	511145.b0033,511145.b0068,511145.b0123,511145.b0125,511145.b0126,511145.b0156,511145.b0168,511145.b0200,511145.b0212,511145.b0222,511145.b0487,511145.b0512,511145.b0515,511145.b0526,511145.b0573,511145.b0651,511145.b0688,511145.b0761,511145.b0817,511145.b0918,511145.b0932,511145.b1062,511145.b1127,511145.b1128,511145.b1538,511145.b1814,511145.b2107,511145.b2312,511145.b2400,511145.b2417,511145.b2…	carB,thiB,cueO,hpt,can,erpA,map,gmhB,gloB,gmhA,cueR,allB,allE,cysS,cusF,rihA,pgm,modE,mntR,kdsB,pepN,pyrC,pepT,roxA,dcp,sdaA,rcnB,purF,gltX,crr,amiA,dapE,bepA,upp,rnc,trxC,nadK,luxS,hycI,ispD,iap,queD,eno,mazG,gudD,kduI,lysS,gcvP,metK,gshB,gss,ftsP,cca,dnaG,ispB,argR,accC,gph,aroK,hslO,dut,yiiM,orn,tsaE,cysQ,iadA,deoB,yjjX
	GO Function	GO:0005488	Binding	141	2156	0.1	0.0059	511145.b0009,511145.b0031,511145.b0032,511145.b0033,511145.b0053,511145.b0068,511145.b0088,511145.b0095,511145.b0123,511145.b0125,511145.b0126,511145.b0156,511145.b0159,511145.b0161,511145.b0168,511145.b0171,511145.b0172,511145.b0180,511145.b0200,511145.b0212,511145.b0222,511145.b0487,511145.b0512,511145.b0515,511145.b0526,511145.b0573,511145.b0620,511145.b0651,511145.b0652,511145.b0655,511145.b0…	mog,dapB,carA,carB,surA,thiB,murD,ftsZ,cueO,hpt,can,erpA,mtn,degP,map,pyrH,frr,fabZ,gmhB,gloB,gmhA,cueR,allB,allE,cysS,cusF,citB,rihA,gltL,gltI,fldA,pgm,modE,moaB,mntR,kdsB,aspC,asnS,pepN,solA,pyrC,pepT,roxA,rnb,yncE,dcp,ydfG,pdxH,nemA,ydiO,sdaA,eda,zwf,gnd,udk,rcnB,yeiE,yejK,hisJ,purF,gltX,crr,amiA,dapE,bepA,upp,glnB,rnc,lepA,srmB,yfiF,trxC,nadK,luxS,hycI,mutS,ispD,iap,queD,eno,mazG,gudD,kduD,kd…
	GO Function	GO:0046872	Metal ion binding	65	797	0.2	0.0151	511145.b0033,511145.b0123,511145.b0125,511145.b0126,511145.b0156,511145.b0168,511145.b0200,511145.b0212,511145.b0222,511145.b0487,511145.b0512,511145.b0515,511145.b0526,511145.b0573,511145.b0651,511145.b0688,511145.b0761,511145.b0817,511145.b0918,511145.b0932,511145.b1062,511145.b1127,511145.b1128,511145.b1538,511145.b1814,511145.b2107,511145.b2312,511145.b2400,511145.b2417,511145.b2435,511145.b2…	carB,cueO,hpt,can,erpA,map,gmhB,gloB,gmhA,cueR,allB,allE,cysS,cusF,rihA,pgm,modE,mntR,kdsB,pepN,pyrC,pepT,roxA,dcp,sdaA,rcnB,purF,gltX,crr,amiA,dapE,bepA,upp,rnc,trxC,nadK,luxS,hycI,ispD,iap,queD,eno,mazG,gudD,kduI,lysS,metK,gshB,gss,ftsP,cca,dnaG,ispB,accC,gph,aroK,hslO,dut,yiiM,orn,tsaE,cysQ,iadA,deoB,yjjX
	GO Function	GO:0046914	Transition metal ion binding	33	313	0.31	0.0180	511145.b0123,511145.b0126,511145.b0156,511145.b0168,511145.b0200,511145.b0212,511145.b0222,511145.b0487,511145.b0512,511145.b0515,511145.b0526,511145.b0573,511145.b0761,511145.b0817,511145.b0932,511145.b1062,511145.b1127,511145.b1128,511145.b2107,511145.b2400,511145.b2435,511145.b2472,511145.b2494,511145.b2582,511145.b2687,511145.b2765,511145.b2843,511145.b3017,511145.b3066,511145.b3401,511145.b3…	cueO,can,erpA,map,gmhB,gloB,gmhA,cueR,allB,allE,cysS,cusF,modE,mntR,pepN,pyrC,pepT,roxA,rcnB,gltX,amiA,dapE,bepA,trxC,luxS,queD,kduI,ftsP,dnaG,hslO,yiiM,iadA,deoB
	GO Function	GO:0140098	Catalytic activity, acting on RNA	20	150	0.41	0.0267	511145.b0082,511145.b0526,511145.b0930,511145.b1204,511145.b1286,511145.b2400,511145.b2567,511145.b2576,511145.b2581,511145.b2806,511145.b2890,511145.b2946,511145.b3056,511145.b3066,511145.b3384,511145.b3740,511145.b4022,511145.b4162,511145.b4371,511145.b4403	rsmH,cysS,asnS,pth,rnb,gltX,rnc,srmB,yfiF,rlmM,lysS,rsmE,cca,dnaG,trpS,rsmG,rluF,orn,rsmC,yjtD
	GO Component	GO:0005737	Cytoplasm	146	1399	0.31	1.14e-21	511145.b0008,511145.b0009,511145.b0031,511145.b0032,511145.b0033,511145.b0082,511145.b0088,511145.b0095,511145.b0109,511145.b0125,511145.b0126,511145.b0156,511145.b0159,511145.b0166,511145.b0168,511145.b0171,511145.b0172,511145.b0180,511145.b0200,511145.b0222,511145.b0415,511145.b0487,511145.b0512,511145.b0515,511145.b0526,511145.b0620,511145.b0651,511145.b0684,511145.b0688,511145.b0761,511145.b0…	talB,mog,dapB,carA,carB,rsmH,murD,ftsZ,nadC,hpt,can,erpA,mtn,dapD,map,pyrH,frr,fabZ,gmhB,gmhA,ribE,cueR,allB,allE,cysS,citB,rihA,fldA,pgm,modE,pgl,ybhK,moaB,mntR,iaaA,kdsB,aspC,asnS,pepN,mgsA,ycdY,solA,pyrC,pepT,pliG,pth,kdsA,rnb,ymjA,tpx,dcp,ydfG,gnsB,pdxH,nemA,sdaA,ptrB,eda,zwf,gnd,udk,rcnB,yejK,folX,purF,gltX,crr,dapE,upp,glnB,rnc,lepA,srmB,yfiF,trxC,nadK,luxS,mutS,ispD,eno,queF,rlmM,tas,kduI,…
	GO Component	GO:0005622	Intracellular	147	1453	0.29	7.88e-21	511145.b0008,511145.b0009,511145.b0031,511145.b0032,511145.b0033,511145.b0082,511145.b0088,511145.b0095,511145.b0109,511145.b0125,511145.b0126,511145.b0156,511145.b0159,511145.b0166,511145.b0168,511145.b0171,511145.b0172,511145.b0180,511145.b0200,511145.b0222,511145.b0415,511145.b0487,511145.b0512,511145.b0515,511145.b0526,511145.b0620,511145.b0651,511145.b0684,511145.b0688,511145.b0761,511145.b0…	talB,mog,dapB,carA,carB,rsmH,murD,ftsZ,nadC,hpt,can,erpA,mtn,dapD,map,pyrH,frr,fabZ,gmhB,gmhA,ribE,cueR,allB,allE,cysS,citB,rihA,fldA,pgm,modE,pgl,ybhK,moaB,mntR,iaaA,kdsB,aspC,asnS,pepN,mgsA,ycdY,solA,pyrC,pepT,pliG,pth,kdsA,rnb,ymjA,tpx,dcp,ydfG,gnsB,pdxH,nemA,sdaA,ptrB,eda,zwf,gnd,udk,rcnB,yejK,folX,purF,gltX,crr,dapE,upp,glnB,rnc,lepA,srmB,yfiF,trxC,nadK,luxS,mutS,ispD,eno,queF,rlmM,tas,kduI,…
	GO Component	GO:0005829	Cytosol	122	1044	0.36	2.94e-20	511145.b0008,511145.b0009,511145.b0031,511145.b0032,511145.b0033,511145.b0082,511145.b0109,511145.b0125,511145.b0126,511145.b0156,511145.b0159,511145.b0166,511145.b0168,511145.b0171,511145.b0172,511145.b0200,511145.b0222,511145.b0415,511145.b0526,511145.b0651,511145.b0684,511145.b0688,511145.b0761,511145.b0767,511145.b0782,511145.b0918,511145.b0928,511145.b0963,511145.b1035,511145.b1059,511145.b1…	talB,mog,dapB,carA,carB,rsmH,nadC,hpt,can,erpA,mtn,dapD,map,pyrH,frr,gmhB,gmhA,ribE,cysS,rihA,fldA,pgm,modE,pgl,moaB,kdsB,aspC,mgsA,ycdY,solA,pyrC,pepT,pliG,kdsA,rnb,ymjA,tpx,dcp,ydfG,gnsB,pdxH,nemA,sdaA,eda,zwf,gnd,udk,rcnB,folX,purF,gltX,crr,dapE,upp,glnB,rnc,lepA,srmB,yfiF,trxC,nadK,luxS,mutS,ispD,eno,queF,tas,kduI,lysS,yqfB,bglA,gcvP,gcvH,gcvT,rpiA,scpB,metK,gshB,gss,ygiN,hldE,yhbW,argG,greA,…
	GO Component	GO:0110165	Cellular anatomical entity	179	2845	0.09	1.56e-05	511145.b0008,511145.b0009,511145.b0031,511145.b0032,511145.b0033,511145.b0053,511145.b0068,511145.b0082,511145.b0088,511145.b0095,511145.b0109,511145.b0123,511145.b0125,511145.b0126,511145.b0156,511145.b0159,511145.b0161,511145.b0166,511145.b0168,511145.b0171,511145.b0172,511145.b0180,511145.b0200,511145.b0220,511145.b0222,511145.b0415,511145.b0487,511145.b0512,511145.b0515,511145.b0526,511145.b0…	talB,mog,dapB,carA,carB,surA,thiB,rsmH,murD,ftsZ,nadC,cueO,hpt,can,erpA,mtn,degP,dapD,map,pyrH,frr,fabZ,gmhB,ivy,gmhA,ribE,cueR,allB,allE,cysS,nfrB,cusF,fepB,citB,rihA,gltL,gltI,fldA,pgm,ybgC,modE,pgl,ybhK,moaB,mntR,iaaA,kdsB,aspC,asnS,pepN,mgsA,ycdY,yceI,solA,pyrC,pepT,pliG,pth,kdsA,rnb,ymjA,tpx,yncE,dcp,ydfG,gnsB,ynfB,pdxH,nemA,ydiO,sdaA,ptrB,eda,zwf,ldtA,gnd,udk,rcnB,yejK,folX,hisJ,purF,gltX,c…
maroon	GO Component	GO:0030288	Outer membrane-bounded periplasmic space	23	175	0.41	0.0030	511145.b0053,511145.b0068,511145.b0123,511145.b0161,511145.b0220,511145.b0573,511145.b0592,511145.b0655,511145.b1452,511145.b1538,511145.b2107,511145.b2309,511145.b2435,511145.b2494,511145.b2753,511145.b2817,511145.b2893,511145.b3017,511145.b3192,511145.b3338,511145.b3347,511145.b3363,511145.b3544	surA,thiB,cueO,degP,ivy,cusF,fepB,gltI,yncE,dcp,rcnB,hisJ,amiA,bepA,iap,amiC,dsbC,ftsP,mlaC,chiA,fkpA,ppiA,dppA
	GO Component	GO:0042597	Periplasmic space	28	241	0.35	0.0030	511145.b0053,511145.b0068,511145.b0123,511145.b0161,511145.b0220,511145.b0573,511145.b0592,511145.b0655,511145.b1056,511145.b1178,511145.b1324,511145.b1452,511145.b1538,511145.b1990,511145.b2107,511145.b2309,511145.b2435,511145.b2494,511145.b2753,511145.b2817,511145.b2893,511145.b3017,511145.b3192,511145.b3234,511145.b3338,511145.b3347,511145.b3363,511145.b3544	surA,thiB,cueO,degP,ivy,cusF,fepB,gltI,yceI,pliG,tpx,yncE,dcp,ldtA,rcnB,hisJ,amiA,bepA,iap,amiC,dsbC,ftsP,mlaC,degQ,chiA,fkpA,ppiA,dppA
	STRING clusters	CL:1542	Amino-acid biosynthesis, and nucleoside monophosphate metabolic process	29	169	0.52	5.62e-05	511145.b0031,511145.b0032,511145.b0033,511145.b0125,511145.b0166,511145.b0171,511145.b0828,511145.b0928,511145.b1062,511145.b2066,511145.b2303,511145.b2312,511145.b2472,511145.b2498,511145.b2903,511145.b2904,511145.b2905,511145.b2942,511145.b3058,511145.b3172,511145.b3281,511145.b3359,511145.b3360,511145.b3390,511145.b3744,511145.b4054,511145.b4243,511145.b4245,511145.b4383	dapB,carA,carB,hpt,dapD,pyrH,iaaA,aspC,pyrC,udk,folX,purF,dapE,upp,gcvP,gcvH,gcvT,metK,folB,argG,aroE,argD,pabA,aroK,asnA,tyrB,ridA,pyrB,deoB
	STRING clusters	CL:1724	Nucleoside monophosphate biosynthetic process, and Pyrimidine metabolism	19	78	0.68	5.62e-05	511145.b0032,511145.b0033,511145.b0125,511145.b0171,511145.b0828,511145.b0928,511145.b1062,511145.b2066,511145.b2303,511145.b2312,511145.b2498,511145.b2903,511145.b2904,511145.b2905,511145.b3058,511145.b3744,511145.b4243,511145.b4245,511145.b4383	carA,carB,hpt,pyrH,iaaA,aspC,pyrC,udk,folX,purF,upp,gcvP,gcvH,gcvT,folB,asnA,ridA,pyrB,deoB
	STRING clusters	CL:1725	Nucleoside monophosphate biosynthetic process, and Pyrimidine metabolism	14	64	0.63	0.0046	511145.b0032,511145.b0033,511145.b0125,511145.b0171,511145.b1062,511145.b2066,511145.b2303,511145.b2312,511145.b2498,511145.b2903,511145.b2904,511145.b2905,511145.b3058,511145.b4383	carA,carB,hpt,pyrH,pyrC,udk,folX,purF,upp,gcvP,gcvH,gcvT,folB,deoB
	KEGG	eco01100	Metabolic pathways	81	890	0.25	7.64e-06	511145.b0008,511145.b0009,511145.b0031,511145.b0032,511145.b0033,511145.b0088,511145.b0109,511145.b0125,511145.b0126,511145.b0159,511145.b0166,511145.b0171,511145.b0180,511145.b0200,511145.b0212,511145.b0222,511145.b0415,511145.b0512,511145.b0515,511145.b0688,511145.b0767,511145.b0782,511145.b0828,511145.b0918,511145.b0928,511145.b0932,511145.b0963,511145.b1062,511145.b1215,511145.b1539,511145.b1…	talB,mog,dapB,carA,carB,murD,nadC,hpt,can,mtn,dapD,pyrH,fabZ,gmhB,gloB,gmhA,ribE,allB,allE,pgm,pgl,moaB,iaaA,kdsB,aspC,pepN,mgsA,pyrC,kdsA,ydfG,pdxH,sdaA,eda,zwf,gnd,udk,purF,gltX,crr,dapE,upp,nadK,luxS,ispD,queD,eno,mazG,gudD,queF,kduD,kduI,gcvP,gcvH,gcvT,rpiA,scpB,metK,gshB,gss,hldE,folB,argG,mdh,accB,accC,aroE,chiA,argD,gph,aroK,gor,dut,gmk,asnA,tyrB,cysQ,pyrB,yjhG,deoB,lplA,yjjX
	KEGG	eco01230	Biosynthesis of amino acids	17	117	0.45	0.0134	511145.b0008,511145.b0031,511145.b0159,511145.b0166,511145.b0928,511145.b1814,511145.b2472,511145.b2687,511145.b2779,511145.b2914,511145.b2942,511145.b3172,511145.b3281,511145.b3359,511145.b3390,511145.b3744,511145.b4054	talB,dapB,mtn,dapD,aspC,sdaA,dapE,luxS,eno,rpiA,metK,argG,aroE,argD,aroK,asnA,tyrB
limegreen	KEGG	eco00030	Pentose phosphate pathway	8	32	0.69	0.0214	511145.b0008,511145.b0688,511145.b0767,511145.b1850,511145.b1852,511145.b2029,511145.b2914,511145.b4383	talB,pgm,pgl,eda,zwf,gnd,rpiA,deoB
cyan	KEGG	eco00240	Pyrimidine metabolism	10	51	0.58	0.0214	511145.b0032,511145.b0033,511145.b0171,511145.b1062,511145.b1539,511145.b2066,511145.b2498,511145.b2781,511145.b3640,511145.b4245	carA,carB,pyrH,pyrC,ydfG,udk,upp,mazG,dut,pyrB
	KEGG	eco00250	Alanine, aspartate and glutamate metabolism	8	33	0.67	0.0214	511145.b0032,511145.b0033,511145.b0828,511145.b0928,511145.b2312,511145.b3172,511145.b3744,511145.b4245	carA,carB,iaaA,aspC,purF,argG,asnA,pyrB
red	KEGG	eco00270	Cysteine and methionine metabolism	8	34	0.66	0.0214	511145.b0159,511145.b0928,511145.b1814,511145.b2687,511145.b2942,511145.b2947,511145.b3236,511145.b4054	mtn,aspC,sdaA,luxS,metK,gshB,mdh,tyrB
grey	KEGG	eco00790	Folate biosynthesis	7	26	0.72	0.0214	511145.b0009,511145.b0782,511145.b2303,511145.b2765,511145.b2794,511145.b3058,511145.b3360	mog,moaB,folX,queD,queF,folB,pabA
	KEGG	eco01110	Biosynthesis of secondary metabolites	31	339	0.25	0.0250	511145.b0008,511145.b0031,511145.b0125,511145.b0415,511145.b0688,511145.b0767,511145.b0828,511145.b0928,511145.b1814,511145.b1852,511145.b2029,511145.b2312,511145.b2400,511145.b2747,511145.b2779,511145.b2903,511145.b2904,511145.b2905,511145.b2914,511145.b2942,511145.b3172,511145.b3187,511145.b3236,511145.b3255,511145.b3256,511145.b3281,511145.b3359,511145.b3385,511145.b3390,511145.b3744,511145.b4…	talB,dapB,hpt,ribE,pgm,pgl,iaaA,aspC,sdaA,zwf,gnd,purF,gltX,ispD,eno,gcvP,gcvH,gcvT,rpiA,metK,argG,ispB,mdh,accB,accC,aroE,argD,gph,aroK,asnA,tyrB
	KEGG	eco01200	Carbon metabolism	14	109	0.4	0.0307	511145.b0008,511145.b0767,511145.b1814,511145.b1850,511145.b1852,511145.b2029,511145.b2779,511145.b2903,511145.b2904,511145.b2905,511145.b2914,511145.b3236,511145.b3255,511145.b3256	talB,pgl,sdaA,eda,zwf,gnd,eno,gcvP,gcvH,gcvT,rpiA,mdh,accB,accC
black	KEGG	eco00480	Glutathione metabolism	6	24	0.69	0.0320	511145.b0932,511145.b1852,511145.b2029,511145.b2947,511145.b2988,511145.b3500	pepN,zwf,gnd,gshB,gss,gor
	UniProt Keywords	KW-0963	Cytoplasm	72	672	0.32	2.76e-07	511145.b0008,511145.b0031,511145.b0082,511145.b0088,511145.b0095,511145.b0125,511145.b0166,511145.b0171,511145.b0172,511145.b0180,511145.b0200,511145.b0222,511145.b0487,511145.b0515,511145.b0526,511145.b0620,511145.b0688,511145.b0761,511145.b0780,511145.b0817,511145.b0918,511145.b0928,511145.b0930,511145.b0963,511145.b1127,511145.b1204,511145.b1215,511145.b1286,511145.b1324,511145.b1538,511145.b1…	talB,dapB,rsmH,murD,ftsZ,hpt,dapD,pyrH,frr,fabZ,gmhB,gmhA,cueR,allE,cysS,citB,pgm,modE,ybhK,mntR,kdsB,aspC,asnS,mgsA,pepT,pth,kdsA,rnb,tpx,dcp,eda,udk,yejK,gltX,crr,rnc,srmB,trxC,nadK,eno,queF,rlmM,lysS,xerD,metK,rsmE,prlF,argG,argR,tusC,argD,trpS,aroK,hslO,tusA,gor,dut,gmk,dnaN,dnaA,rsmG,asnA,tyrB,crfC,orn,tsaE,yjgA,ridA,iadA,rsmC,deoB,lplA
	UniProt Keywords	KW-0574	Periplasm	24	181	0.41	0.0074	511145.b0053,511145.b0068,511145.b0123,511145.b0220,511145.b0573,511145.b0592,511145.b0655,511145.b1056,511145.b1178,511145.b1324,511145.b1990,511145.b2107,511145.b2309,511145.b2435,511145.b2494,511145.b2817,511145.b2893,511145.b3017,511145.b3192,511145.b3234,511145.b3338,511145.b3347,511145.b3363,511145.b3544	surA,thiB,cueO,ivy,cusF,fepB,gltI,yceI,pliG,tpx,ldtA,rcnB,hisJ,amiA,bepA,amiC,dsbC,ftsP,mlaC,degQ,chiA,fkpA,ppiA,dppA
	UniProt Keywords	KW-0378	Hydrolase	42	469	0.24	0.0399	511145.b0159,511145.b0161,511145.b0168,511145.b0200,511145.b0212,511145.b0512,511145.b0515,511145.b0651,511145.b0736,511145.b0767,511145.b0828,511145.b0932,511145.b1062,511145.b1127,511145.b1204,511145.b1286,511145.b1538,511145.b1845,511145.b1990,511145.b2435,511145.b2472,511145.b2494,511145.b2567,511145.b2569,511145.b2576,511145.b2717,511145.b2753,511145.b2781,511145.b2817,511145.b2901,511145.b2…	mtn,degP,map,gmhB,gloB,allB,allE,rihA,ybgC,pgl,iaaA,pepN,pyrC,pepT,pth,rnb,dcp,ptrB,ldtA,amiA,dapE,bepA,rnc,lepA,srmB,hycI,iap,mazG,amiC,bglA,gss,cca,degQ,chiA,gph,dut,orn,yjfP,cysQ,ridA,iadA,yjjX
	UniProt Keywords	KW-0028	Amino-acid biosynthesis	14	100	0.44	0.0455	511145.b0031,511145.b0032,511145.b0033,511145.b0159,511145.b0166,511145.b2472,511145.b3172,511145.b3237,511145.b3281,511145.b3359,511145.b3390,511145.b3744,511145.b4054,511145.b4243	dapB,carA,carB,mtn,dapD,dapE,argG,argR,aroE,argD,aroK,asnA,tyrB,ridA
	UniProt Keywords	KW-0055	Arginine biosynthesis	5	12	0.91	0.0455	511145.b0032,511145.b0033,511145.b3172,511145.b3237,511145.b3359	carA,carB,argG,argR,argD
	UniProt Keywords	KW-0436	Ligase	14	92	0.47	0.0455	511145.b0032,511145.b0033,511145.b0088,511145.b0526,511145.b0930,511145.b2400,511145.b2890,511145.b2947,511145.b2988,511145.b3172,511145.b3256,511145.b3384,511145.b3744,511145.b4386	carA,carB,murD,cysS,asnS,gltX,lysS,gshB,gss,argG,accC,trpS,asnA,lplA
	UniProt Keywords	KW-0479	Metal-binding	53	669	0.19	0.0455	511145.b0033,511145.b0123,511145.b0125,511145.b0126,511145.b0156,511145.b0168,511145.b0200,511145.b0212,511145.b0222,511145.b0487,511145.b0512,511145.b0515,511145.b0526,511145.b0573,511145.b0688,511145.b0761,511145.b0932,511145.b1062,511145.b1127,511145.b1128,511145.b1538,511145.b1814,511145.b2312,511145.b2400,511145.b2417,511145.b2472,511145.b2494,511145.b2567,511145.b2582,511145.b2687,511145.b2…	carB,cueO,hpt,can,erpA,map,gmhB,gloB,gmhA,cueR,allB,allE,cysS,cusF,pgm,modE,pepN,pyrC,pepT,roxA,dcp,sdaA,purF,gltX,crr,dapE,bepA,rnc,trxC,luxS,hycI,iap,queD,eno,mazG,gudD,kduI,lysS,metK,gshB,gss,cca,dnaG,ispB,gph,aroK,dut,orn,tsaE,cysQ,iadA,deoB,yjjX
	UniProt Keywords	KW-0665	Pyrimidine biosynthesis	5	11	0.95	0.0455	511145.b0032,511145.b0033,511145.b0171,511145.b1062,511145.b4245	carA,carB,pyrH,pyrC,pyrB
	UniProt Keywords	KW-0862	Zinc	22	192	0.35	0.0455	511145.b0126,511145.b0200,511145.b0212,511145.b0222,511145.b0512,511145.b0526,511145.b0932,511145.b1062,511145.b1127,511145.b1538,511145.b2400,511145.b2417,511145.b2472,511145.b2494,511145.b2582,511145.b2753,511145.b2765,511145.b2843,511145.b3066,511145.b3401,511145.b4162,511145.b4328	can,gmhB,gloB,gmhA,allB,cysS,pepN,pyrC,pepT,dcp,gltX,crr,dapE,bepA,trxC,iap,queD,kduI,dnaG,hslO,orn,iadA

## Sheet: Table S7 - Glycerol-specific
Supplementary Table S7: Detailed summary of the functional enrichments found for glycerol-specific up- and downregulated proteins with the help of the STRING database (version 11.5).
Color	category	term ID	term description	observed gene count	background gene count	strength	false discovery rate	matching proteins in your network (IDs)	matching proteins in your network (labels)
Upregulated
	GO Process	GO:0006520	Cellular amino acid metabolic process	49	254	0.51	4.73e-09	511145.b0003,511145.b0071,511145.b0073,511145.b0074,511145.b0131,511145.b0194,511145.b0223,511145.b0386,511145.b0674,511145.b0893,511145.b0907,511145.b0908,511145.b1190,511145.b1260,511145.b1275,511145.b1525,511145.b1622,511145.b1693,511145.b1704,511145.b1719,511145.b1740,511145.b1761,511145.b1814,511145.b1919,511145.b2019,511145.b2020,511145.b2021,511145.b2022,511145.b2023,511145.b2026,511145.b2…	thrB,leuD,leuB,leuA,panD,proS,yafJ,proC,asnB,serS,serC,aroA,dadX,trpA,cysB,sad,malY,aroD,aroH,thrS,nadE,gdhA,sdaA,dcyD,hisG,hisD,hisC,hisB,hisH,hisI,metG,usg,gltX,cysM,alaS,serA,aroE,trpS,aroB,asd,glyS,cysE,glmS,asnA,metB,metL,metA,lysC,alr
	GO Process	GO:0008152	Metabolic process	188	2265	0.15	4.73e-09	511145.b0003,511145.b0008,511145.b0071,511145.b0073,511145.b0074,511145.b0103,511145.b0124,511145.b0131,511145.b0156,511145.b0167,511145.b0181,511145.b0194,511145.b0207,511145.b0214,511145.b0223,511145.b0224,511145.b0355,511145.b0356,511145.b0386,511145.b0414,511145.b0444,511145.b0467,511145.b0494,511145.b0528,511145.b0605,511145.b0606,511145.b0674,511145.b0688,511145.b0710,511145.b0736,511145.b0…	thrB,talB,leuD,leuB,leuA,coaE,gcd,panD,erpA,glnD,lpxA,proS,dkgB,rnhA,yafJ,yafK,frmB,frmA,proC,ribD,queC,priC,tesA,ybcJ,ahpC,ahpF,asnB,pgm,ybgI,ybgC,pgl,moaB,iaaA,grxA,serS,ycaK,pflA,serC,aroA,ldtD,ycbL,torS,ymdB,rimJ,fabF,dadX,ldcA,kdsA,yciA,trpA,cysB,rnb,fabI,puuC,tpx,mpaA,recT,recE,ldhA,azoR,opgD,rimL,yddW,tam,sad,dcp,ydfI,manA,hdhA,malY,ydgJ,pdxH,nemA,gloA,grxD,ldtE,aroD,ydiF,ydiO,aroH,nlpC,bt…
	GO Process	GO:0008652	Cellular amino acid biosynthetic process	36	138	0.64	4.73e-09	511145.b0003,511145.b0071,511145.b0073,511145.b0074,511145.b0131,511145.b0386,511145.b0674,511145.b0893,511145.b0907,511145.b0908,511145.b1190,511145.b1260,511145.b1275,511145.b1622,511145.b1693,511145.b1704,511145.b1761,511145.b2019,511145.b2020,511145.b2021,511145.b2022,511145.b2023,511145.b2026,511145.b2319,511145.b2421,511145.b2913,511145.b3281,511145.b3389,511145.b3433,511145.b3607,511145.b3…	thrB,leuD,leuB,leuA,panD,proC,asnB,serS,serC,aroA,dadX,trpA,cysB,malY,aroD,aroH,gdhA,hisG,hisD,hisC,hisB,hisH,hisI,usg,cysM,serA,aroE,aroB,asd,cysE,asnA,metB,metL,metA,lysC,alr
	GO Process	GO:0046394	Carboxylic acid biosynthetic process	43	203	0.55	4.73e-09	511145.b0003,511145.b0071,511145.b0073,511145.b0074,511145.b0131,511145.b0207,511145.b0386,511145.b0674,511145.b0893,511145.b0907,511145.b0908,511145.b1095,511145.b1190,511145.b1215,511145.b1260,511145.b1275,511145.b1288,511145.b1622,511145.b1693,511145.b1704,511145.b1761,511145.b2019,511145.b2020,511145.b2021,511145.b2022,511145.b2023,511145.b2026,511145.b2153,511145.b2315,511145.b2319,511145.b2…	thrB,leuD,leuB,leuA,panD,dkgB,proC,asnB,serS,serC,aroA,fabF,dadX,kdsA,trpA,cysB,fabI,malY,aroD,aroH,gdhA,hisG,hisD,hisC,hisB,hisH,hisI,folE,folC,usg,cysM,fau,serA,aroE,aroB,asd,cysE,asnA,metB,metL,metA,lysC,alr
	GO Process	GO:0044283	Small molecule biosynthetic process	53	320	0.45	2.07e-08	511145.b0003,511145.b0071,511145.b0073,511145.b0074,511145.b0131,511145.b0207,511145.b0386,511145.b0414,511145.b0444,511145.b0674,511145.b0893,511145.b0907,511145.b0908,511145.b1095,511145.b1190,511145.b1215,511145.b1260,511145.b1275,511145.b1288,511145.b1622,511145.b1638,511145.b1693,511145.b1695,511145.b1704,511145.b1761,511145.b1814,511145.b1991,511145.b1993,511145.b2019,511145.b2020,511145.b2…	thrB,leuD,leuB,leuA,panD,dkgB,proC,ribD,queC,asnB,serS,serC,aroA,fabF,dadX,kdsA,trpA,cysB,fabI,malY,pdxH,aroD,ydiO,aroH,gdhA,sdaA,cobT,cobU,hisG,hisD,hisC,hisB,hisH,hisI,folE,ubiX,folC,usg,cysM,queF,fau,serA,ispB,aroE,aroB,asd,cysE,asnA,metB,metL,metA,lysC,alr
	GO Process	GO:0019752	Carboxylic acid metabolic process	69	501	0.37	2.25e-08	511145.b0003,511145.b0071,511145.b0073,511145.b0074,511145.b0131,511145.b0194,511145.b0207,511145.b0223,511145.b0386,511145.b0674,511145.b0893,511145.b0907,511145.b0908,511145.b0927,511145.b1095,511145.b1190,511145.b1215,511145.b1253,511145.b1260,511145.b1275,511145.b1288,511145.b1525,511145.b1619,511145.b1622,511145.b1651,511145.b1693,511145.b1694,511145.b1704,511145.b1719,511145.b1740,511145.b1…	thrB,leuD,leuB,leuA,panD,proS,dkgB,yafJ,proC,asnB,serS,serC,aroA,ycbL,fabF,dadX,kdsA,yciA,trpA,cysB,fabI,sad,hdhA,malY,gloA,aroD,ydiF,aroH,thrS,nadE,gdhA,sdaA,edd,dcyD,hisG,hisD,hisC,hisB,hisH,hisI,gnd,metG,dld,folE,folX,folC,usg,gltX,cysM,alaS,ispD,fau,serA,aroE,trpS,aroB,gntT,asd,gntK,glyS,cysE,glmS,asnA,metB,metL,ppc,metA,lysC,alr
	GO Process	GO:0071704	Organic substance metabolic process	166	1942	0.16	4.82e-08	511145.b0003,511145.b0008,511145.b0071,511145.b0073,511145.b0074,511145.b0103,511145.b0131,511145.b0156,511145.b0167,511145.b0181,511145.b0194,511145.b0207,511145.b0214,511145.b0223,511145.b0224,511145.b0355,511145.b0356,511145.b0386,511145.b0414,511145.b0444,511145.b0467,511145.b0494,511145.b0528,511145.b0605,511145.b0674,511145.b0688,511145.b0710,511145.b0736,511145.b0767,511145.b0782,511145.b0…	thrB,talB,leuD,leuB,leuA,coaE,panD,erpA,glnD,lpxA,proS,dkgB,rnhA,yafJ,yafK,frmB,frmA,proC,ribD,queC,priC,tesA,ybcJ,ahpC,asnB,pgm,ybgI,ybgC,pgl,moaB,iaaA,grxA,serS,pflA,serC,aroA,ldtD,ycbL,torS,ymdB,rimJ,fabF,dadX,ldcA,kdsA,yciA,trpA,cysB,rnb,fabI,puuC,mpaA,recT,recE,opgD,rimL,sad,dcp,ydfI,manA,hdhA,malY,pdxH,nemA,gloA,ldtE,aroD,ydiF,ydiO,aroH,nlpC,thrS,yniC,chbG,nadE,gdhA,yeaK,sdaA,edd,zwf,ruvA,c…
	GO Process	GO:0044281	Small molecule metabolic process	96	870	0.27	9.25e-08	511145.b0003,511145.b0071,511145.b0073,511145.b0074,511145.b0103,511145.b0131,511145.b0194,511145.b0207,511145.b0223,511145.b0355,511145.b0356,511145.b0386,511145.b0414,511145.b0444,511145.b0674,511145.b0688,511145.b0767,511145.b0849,511145.b0893,511145.b0902,511145.b0907,511145.b0908,511145.b0927,511145.b1045,511145.b1095,511145.b1190,511145.b1215,511145.b1253,511145.b1260,511145.b1275,511145.b1…	thrB,leuD,leuB,leuA,coaE,panD,proS,dkgB,yafJ,frmB,frmA,proC,ribD,queC,asnB,pgm,pgl,grxA,serS,pflA,serC,aroA,ycbL,ymdB,fabF,dadX,kdsA,yciA,trpA,cysB,fabI,sad,ydfI,manA,hdhA,malY,pdxH,gloA,aroD,ydiF,ydiO,aroH,thrS,nadE,gdhA,sdaA,edd,zwf,dcyD,cobT,cobU,hisG,hisD,hisC,hisB,hisH,hisI,gnd,udk,metG,dld,folE,nrdB,folX,ubiX,folC,usg,gltX,cysM,trxC,alaS,ispD,queF,fau,serA,ispB,aroE,trpS,aroB,gntT,glpE,asd,…
	GO Process	GO:1901607	Alpha-amino acid biosynthetic process	30	122	0.62	1.22e-07	511145.b0003,511145.b0071,511145.b0073,511145.b0074,511145.b0131,511145.b0386,511145.b0674,511145.b0893,511145.b0907,511145.b1190,511145.b1260,511145.b1275,511145.b1622,511145.b1761,511145.b2019,511145.b2020,511145.b2021,511145.b2022,511145.b2023,511145.b2026,511145.b2421,511145.b2913,511145.b3433,511145.b3607,511145.b3744,511145.b3939,511145.b3940,511145.b4013,511145.b4024,511145.b4053	thrB,leuD,leuB,leuA,panD,proC,asnB,serS,serC,dadX,trpA,cysB,malY,gdhA,hisG,hisD,hisC,hisB,hisH,hisI,cysM,serA,asd,cysE,asnA,metB,metL,metA,lysC,alr
	GO Process	GO:1901566	Organonitrogen compound biosynthetic process	65	509	0.33	9.38e-07	511145.b0003,511145.b0071,511145.b0073,511145.b0074,511145.b0103,511145.b0131,511145.b0194,511145.b0224,511145.b0386,511145.b0414,511145.b0444,511145.b0528,511145.b0605,511145.b0674,511145.b0782,511145.b0893,511145.b0907,511145.b0908,511145.b0925,511145.b1190,511145.b1192,511145.b1260,511145.b1275,511145.b1288,511145.b1613,511145.b1622,511145.b1638,511145.b1678,511145.b1693,511145.b1704,511145.b1…	thrB,leuD,leuB,leuA,coaE,panD,proS,yafK,proC,ribD,queC,ybcJ,ahpC,asnB,moaB,serS,serC,aroA,ldtD,dadX,ldcA,trpA,cysB,fabI,manA,malY,pdxH,ldtE,aroD,aroH,thrS,nadE,gdhA,cobT,cobU,hisG,hisD,hisC,hisB,hisH,hisI,udk,metG,folE,folC,usg,gltX,cysM,alaS,queF,fau,serA,aroE,trpS,aroB,asd,glyS,cysE,glmS,asnA,metB,metL,metA,lysC,alr
	GO Process	GO:0044238	Primary metabolic process	146	1684	0.16	1.11e-06	511145.b0003,511145.b0008,511145.b0071,511145.b0073,511145.b0074,511145.b0103,511145.b0131,511145.b0156,511145.b0167,511145.b0181,511145.b0194,511145.b0207,511145.b0214,511145.b0223,511145.b0386,511145.b0444,511145.b0467,511145.b0494,511145.b0528,511145.b0674,511145.b0688,511145.b0710,511145.b0736,511145.b0767,511145.b0782,511145.b0828,511145.b0849,511145.b0893,511145.b0902,511145.b0907,511145.b0…	thrB,talB,leuD,leuB,leuA,coaE,panD,erpA,glnD,lpxA,proS,dkgB,rnhA,yafJ,proC,queC,priC,tesA,ybcJ,asnB,pgm,ybgI,ybgC,pgl,moaB,iaaA,grxA,serS,pflA,serC,aroA,ldtD,torS,ymdB,rimJ,fabF,dadX,ldcA,kdsA,yciA,trpA,cysB,rnb,fabI,mpaA,recT,recE,opgD,rimL,sad,dcp,ydfI,manA,hdhA,malY,ldtE,aroD,ydiF,aroH,nlpC,thrS,yniC,chbG,nadE,gdhA,yeaK,sdaA,edd,zwf,ruvA,cmoA,cmoB,dcyD,cobT,hisG,hisD,hisC,hisB,hisH,hisI,gnd,ud…
	GO Process	GO:1901605	Alpha-amino acid metabolic process	36	199	0.48	2.24e-06	511145.b0003,511145.b0071,511145.b0073,511145.b0074,511145.b0131,511145.b0223,511145.b0386,511145.b0674,511145.b0893,511145.b0907,511145.b1190,511145.b1260,511145.b1275,511145.b1525,511145.b1622,511145.b1740,511145.b1761,511145.b1814,511145.b1919,511145.b2019,511145.b2020,511145.b2021,511145.b2022,511145.b2023,511145.b2026,511145.b2421,511145.b2913,511145.b3433,511145.b3607,511145.b3729,511145.b3…	thrB,leuD,leuB,leuA,panD,yafJ,proC,asnB,serS,serC,dadX,trpA,cysB,sad,malY,nadE,gdhA,sdaA,dcyD,hisG,hisD,hisC,hisB,hisH,hisI,cysM,serA,asd,cysE,glmS,asnA,metB,metL,metA,lysC,alr
	GO Process	GO:1901564	Organonitrogen compound metabolic process	98	966	0.23	2.42e-06	511145.b0003,511145.b0071,511145.b0073,511145.b0074,511145.b0103,511145.b0131,511145.b0156,511145.b0167,511145.b0194,511145.b0223,511145.b0224,511145.b0386,511145.b0414,511145.b0444,511145.b0494,511145.b0528,511145.b0605,511145.b0674,511145.b0782,511145.b0828,511145.b0893,511145.b0902,511145.b0907,511145.b0908,511145.b0925,511145.b0993,511145.b1045,511145.b1066,511145.b1190,511145.b1192,511145.b1…	thrB,leuD,leuB,leuA,coaE,panD,erpA,glnD,proS,yafJ,yafK,proC,ribD,queC,tesA,ybcJ,ahpC,asnB,moaB,iaaA,serS,pflA,serC,aroA,ldtD,torS,ymdB,rimJ,dadX,ldcA,yciA,trpA,cysB,fabI,puuC,mpaA,rimL,sad,dcp,manA,malY,pdxH,ldtE,aroD,aroH,nlpC,thrS,chbG,nadE,gdhA,sdaA,dcyD,cobT,cobU,yeeX,hisG,hisD,hisC,hisB,hisH,hisI,udk,yegQ,metG,folE,ada,folX,folC,usg,prmB,sixA,gltX,cysM,bepA,iscA,alaS,iap,queF,fau,serA,degQ,a…
	GO Process	GO:0044237	Cellular metabolic process	160	1983	0.13	1.24e-05	511145.b0003,511145.b0008,511145.b0071,511145.b0073,511145.b0074,511145.b0103,511145.b0131,511145.b0156,511145.b0167,511145.b0181,511145.b0194,511145.b0207,511145.b0214,511145.b0223,511145.b0224,511145.b0355,511145.b0356,511145.b0386,511145.b0414,511145.b0444,511145.b0467,511145.b0528,511145.b0605,511145.b0606,511145.b0674,511145.b0710,511145.b0767,511145.b0782,511145.b0849,511145.b0893,511145.b0…	thrB,talB,leuD,leuB,leuA,coaE,panD,erpA,glnD,lpxA,proS,dkgB,rnhA,yafJ,yafK,frmB,frmA,proC,ribD,queC,priC,ybcJ,ahpC,ahpF,asnB,ybgI,pgl,moaB,grxA,serS,pflA,serC,aroA,ldtD,ycbL,torS,ymdB,rimJ,fabF,dadX,ldcA,kdsA,yciA,trpA,cysB,rnb,fabI,puuC,mpaA,recT,recE,ldhA,azoR,opgD,rimL,sad,ydfI,manA,hdhA,malY,pdxH,nemA,gloA,grxD,ldtE,aroD,ydiF,aroH,thrS,yniC,nadE,gdhA,yeaK,sdaA,edd,zwf,ruvA,cmoA,cmoB,dcyD,cobT…
	GO Process	GO:0006807	Nitrogen compound metabolic process	128	1481	0.16	3.65e-05	511145.b0003,511145.b0071,511145.b0073,511145.b0074,511145.b0103,511145.b0131,511145.b0156,511145.b0167,511145.b0194,511145.b0214,511145.b0223,511145.b0224,511145.b0386,511145.b0414,511145.b0444,511145.b0467,511145.b0494,511145.b0528,511145.b0605,511145.b0674,511145.b0710,511145.b0782,511145.b0828,511145.b0849,511145.b0893,511145.b0902,511145.b0907,511145.b0908,511145.b0925,511145.b0993,511145.b1…	thrB,leuD,leuB,leuA,coaE,panD,erpA,glnD,proS,rnhA,yafJ,yafK,proC,ribD,queC,priC,tesA,ybcJ,ahpC,asnB,ybgI,moaB,iaaA,grxA,serS,pflA,serC,aroA,ldtD,torS,ymdB,rimJ,dadX,ldcA,yciA,trpA,cysB,rnb,fabI,puuC,mpaA,recT,recE,rimL,sad,dcp,manA,malY,pdxH,nemA,ldtE,aroD,aroH,nlpC,thrS,chbG,nadE,gdhA,yeaK,sdaA,ruvA,cmoA,cmoB,dcyD,cobT,cobU,yeeX,hisG,hisD,hisC,hisB,hisH,hisI,udk,alkA,baeR,yegP,yegQ,metG,dusC,fol…
limegreen	GO Process	GO:0009073	Aromatic amino acid family biosynthetic process	12	33	0.79	0.00049	511145.b0908,511145.b1260,511145.b1693,511145.b1704,511145.b2019,511145.b2020,511145.b2021,511145.b2022,511145.b2023,511145.b2026,511145.b3281,511145.b3389	aroA,trpA,aroD,aroH,hisG,hisD,hisC,hisB,hisH,hisI,aroE,aroB
	GO Process	GO:1901576	Organic substance biosynthetic process	87	936	0.19	0.00081	511145.b0003,511145.b0071,511145.b0073,511145.b0074,511145.b0103,511145.b0131,511145.b0181,511145.b0194,511145.b0207,511145.b0224,511145.b0386,511145.b0414,511145.b0444,511145.b0467,511145.b0528,511145.b0605,511145.b0674,511145.b0782,511145.b0849,511145.b0893,511145.b0907,511145.b0908,511145.b0925,511145.b1095,511145.b1190,511145.b1192,511145.b1215,511145.b1260,511145.b1275,511145.b1288,511145.b1…	thrB,leuD,leuB,leuA,coaE,panD,lpxA,proS,dkgB,yafK,proC,ribD,queC,priC,ybcJ,ahpC,asnB,moaB,grxA,serS,serC,aroA,ldtD,fabF,dadX,ldcA,kdsA,trpA,cysB,fabI,recT,opgD,manA,malY,pdxH,ldtE,aroD,ydiO,aroH,thrS,nadE,gdhA,sdaA,cobT,cobU,hisG,hisD,hisC,hisB,hisH,hisI,udk,baeR,metG,folE,nrdB,ubiX,folC,usg,gltX,cysM,alaS,ispD,queF,fau,serA,greA,ispB,aaeR,aroE,frlR,trpS,aroB,glgB,asd,prlC,glyS,cysE,glmS,asnA,met…
	GO Process	GO:0009069	Serine family amino acid metabolic process	13	43	0.71	0.00093	511145.b0893,511145.b0907,511145.b1275,511145.b1814,511145.b1919,511145.b2421,511145.b2913,511145.b3433,511145.b3607,511145.b3939,511145.b3940,511145.b4013,511145.b4024	serS,serC,cysB,sdaA,dcyD,cysM,serA,asd,cysE,metB,metL,metA,lysC
	GO Process	GO:0009070	Serine family amino acid biosynthetic process	10	24	0.85	0.0011	511145.b0893,511145.b0907,511145.b1275,511145.b2421,511145.b2913,511145.b3433,511145.b3607,511145.b3939,511145.b3940,511145.b4024	serS,serC,cysB,cysM,serA,asd,cysE,metB,metL,lysC
	GO Process	GO:0044249	Cellular biosynthetic process	85	920	0.19	0.0012	511145.b0003,511145.b0071,511145.b0073,511145.b0074,511145.b0103,511145.b0131,511145.b0181,511145.b0194,511145.b0207,511145.b0224,511145.b0386,511145.b0414,511145.b0444,511145.b0467,511145.b0528,511145.b0605,511145.b0674,511145.b0782,511145.b0849,511145.b0893,511145.b0907,511145.b0908,511145.b0925,511145.b1095,511145.b1190,511145.b1192,511145.b1215,511145.b1260,511145.b1275,511145.b1288,511145.b1…	thrB,leuD,leuB,leuA,coaE,panD,lpxA,proS,dkgB,yafK,proC,ribD,queC,priC,ybcJ,ahpC,asnB,moaB,grxA,serS,serC,aroA,ldtD,fabF,dadX,ldcA,kdsA,trpA,cysB,fabI,recT,opgD,manA,malY,pdxH,ldtE,aroD,aroH,thrS,nadE,gdhA,cobT,cobU,hisG,hisD,hisC,hisB,hisH,hisI,udk,baeR,metG,folE,nrdB,ubiX,folC,usg,gltX,cysM,alaS,ispD,queF,fau,serA,greA,ispB,aaeR,aroE,frlR,trpS,aroB,glgB,asd,prlC,glyS,cysE,glmS,asnA,metB,metL,nus…
darkgreen	GO Process	GO:0055114	Oxidation-reduction process	55	519	0.25	0.0022	511145.b0008,511145.b0073,511145.b0124,511145.b0156,511145.b0207,511145.b0356,511145.b0386,511145.b0414,511145.b0605,511145.b0606,511145.b0767,511145.b0849,511145.b0901,511145.b0902,511145.b0993,511145.b1190,511145.b1288,511145.b1300,511145.b1324,511145.b1380,511145.b1412,511145.b1525,511145.b1542,511145.b1619,511145.b1624,511145.b1638,511145.b1650,511145.b1654,511145.b1695,511145.b1710,511145.b1…	talB,leuB,gcd,erpA,dkgB,frmA,proC,ribD,ahpC,ahpF,pgl,grxA,ycaK,pflA,torS,dadX,fabI,puuC,tpx,ldhA,azoR,sad,ydfI,hdhA,ydgJ,pdxH,nemA,grxD,ydiO,btuE,ynjA,gdhA,msrC,zwf,hisD,gnd,dld,dusC,nrdB,usg,yfgD,trxC,queF,serA,tktA,mdaB,ygiN,aroE,glgP,glgB,asd,yhhW,metL,katG,ppc
red	GO Process	GO:0000105	Histidine biosynthetic process	6	9	1.05	0.0081	511145.b2019,511145.b2020,511145.b2021,511145.b2022,511145.b2023,511145.b2026	hisG,hisD,hisC,hisB,hisH,hisI
magenta	GO Process	GO:0009067	Aspartate family amino acid biosynthetic process	10	35	0.68	0.0109	511145.b0003,511145.b0674,511145.b0907,511145.b1622,511145.b3433,511145.b3744,511145.b3939,511145.b3940,511145.b4013,511145.b4024	thrB,asnB,serC,malY,asd,asnA,metB,metL,metA,lysC
blue	GO Process	GO:0000097	Sulfur amino acid biosynthetic process	8	25	0.73	0.0262	511145.b1275,511145.b1622,511145.b2421,511145.b3433,511145.b3607,511145.b3939,511145.b3940,511145.b4013	cysB,malY,cysM,asd,cysE,metB,metL,metA
yellow	GO Process	GO:0006418	tRNA aminoacylation for protein translation	8	25	0.73	0.0262	511145.b0194,511145.b0893,511145.b1719,511145.b2114,511145.b2400,511145.b2697,511145.b3384,511145.b3559	proS,serS,thrS,metG,gltX,alaS,trpS,glyS
	GO Process	GO:0000096	Sulfur amino acid metabolic process	9	33	0.66	0.0277	511145.b1275,511145.b1622,511145.b1919,511145.b2421,511145.b3433,511145.b3607,511145.b3939,511145.b3940,511145.b4013	cysB,malY,dcyD,cysM,asd,cysE,metB,metL,metA
	GO Process	GO:0009092	Homoserine metabolic process	5	9	0.97	0.0446	511145.b3433,511145.b3939,511145.b3940,511145.b4013,511145.b4024	asd,metB,metL,metA,lysC
	GO Function	GO:0003824	Catalytic activity	180	2032	0.17	6.19e-11	511145.b0003,511145.b0008,511145.b0071,511145.b0073,511145.b0074,511145.b0103,511145.b0124,511145.b0131,511145.b0167,511145.b0181,511145.b0194,511145.b0207,511145.b0214,511145.b0223,511145.b0224,511145.b0324,511145.b0355,511145.b0356,511145.b0386,511145.b0414,511145.b0444,511145.b0494,511145.b0495,511145.b0605,511145.b0606,511145.b0674,511145.b0688,511145.b0711,511145.b0712,511145.b0736,511145.b0…	thrB,talB,leuD,leuB,leuA,coaE,gcd,panD,glnD,lpxA,proS,dkgB,rnhA,yafJ,yafK,yahJ,frmB,frmA,proC,ribD,queC,tesA,ybbA,ahpC,ahpF,asnB,pgm,ybgJ,ybgK,ybgC,pgl,iaaA,grxA,serS,ycaC,ycaK,pflA,serC,aroA,ldtD,ycbL,torS,ymdB,rimJ,fabF,dadX,ldcA,kdsA,yciA,trpA,rnb,fabI,puuC,tpx,mpaA,recE,ldhA,azoR,opgD,rimL,mnaT,yddW,tam,sad,dcp,ydfI,manA,hdhA,malY,ydgJ,pdxH,nemA,gloA,grxD,ldtE,aroD,ydiF,ydiO,aroH,nlpC,btuE,th…
	GO Component	GO:0005622	Intracellular	162	1453	0.27	2.87e-19	511145.b0003,511145.b0008,511145.b0071,511145.b0073,511145.b0074,511145.b0102,511145.b0103,511145.b0131,511145.b0156,511145.b0181,511145.b0194,511145.b0207,511145.b0214,511145.b0355,511145.b0356,511145.b0382,511145.b0386,511145.b0467,511145.b0528,511145.b0605,511145.b0606,511145.b0620,511145.b0674,511145.b0688,511145.b0710,511145.b0712,511145.b0767,511145.b0782,511145.b0828,511145.b0893,511145.b0…	thrB,talB,leuD,leuB,leuA,zapD,coaE,panD,erpA,lpxA,proS,dkgB,rnhA,frmB,frmA,iraP,proC,priC,ybcJ,ahpC,ahpF,citB,asnB,pgm,ybgI,ybgK,pgl,moaB,iaaA,serS,ycaC,ycaK,pflA,serC,aroA,ycbL,cbpA,yccJ,msyB,rimJ,yceD,fabF,minE,dadX,ldcA,kdsA,yciI,yciA,trpA,cysB,rnb,fabI,ymjA,pspD,tpx,mpaA,uspE,ldhA,azoR,rimL,tam,dcp,rstA,manA,hdhA,pdxH,nemA,gloA,grxD,aroD,aroH,thrS,yniC,chbG,nadE,gdhA,sdaA,msrC,eda,edd,zwf,ruv…
	GO Component	GO:0005737	Cytoplasm	158	1399	0.28	2.92e-19	511145.b0003,511145.b0008,511145.b0071,511145.b0073,511145.b0074,511145.b0102,511145.b0103,511145.b0131,511145.b0156,511145.b0181,511145.b0194,511145.b0207,511145.b0214,511145.b0355,511145.b0356,511145.b0382,511145.b0386,511145.b0528,511145.b0605,511145.b0606,511145.b0620,511145.b0674,511145.b0688,511145.b0710,511145.b0712,511145.b0767,511145.b0782,511145.b0828,511145.b0893,511145.b0897,511145.b0…	thrB,talB,leuD,leuB,leuA,zapD,coaE,panD,erpA,lpxA,proS,dkgB,rnhA,frmB,frmA,iraP,proC,ybcJ,ahpC,ahpF,citB,asnB,pgm,ybgI,ybgK,pgl,moaB,iaaA,serS,ycaC,ycaK,pflA,serC,aroA,ycbL,cbpA,yccJ,msyB,rimJ,yceD,fabF,minE,dadX,ldcA,kdsA,yciI,yciA,trpA,cysB,rnb,fabI,ymjA,pspD,tpx,mpaA,uspE,ldhA,azoR,rimL,tam,dcp,rstA,manA,hdhA,pdxH,nemA,gloA,grxD,aroD,aroH,thrS,yniC,chbG,nadE,gdhA,sdaA,msrC,eda,edd,zwf,ruvA,cmo…
	GO Component	GO:0005829	Cytosol	124	1044	0.3	1.31e-14	511145.b0003,511145.b0008,511145.b0071,511145.b0073,511145.b0074,511145.b0102,511145.b0131,511145.b0156,511145.b0181,511145.b0194,511145.b0355,511145.b0356,511145.b0386,511145.b0528,511145.b0605,511145.b0606,511145.b0674,511145.b0688,511145.b0710,511145.b0712,511145.b0767,511145.b0782,511145.b0893,511145.b0897,511145.b0901,511145.b0902,511145.b0907,511145.b0908,511145.b0927,511145.b1003,511145.b1…	thrB,talB,leuD,leuB,leuA,zapD,panD,erpA,lpxA,proS,frmB,frmA,proC,ybcJ,ahpC,ahpF,asnB,pgm,ybgI,ybgK,pgl,moaB,serS,ycaC,ycaK,pflA,serC,aroA,ycbL,yccJ,msyB,rimJ,yceD,fabF,minE,dadX,ldcA,kdsA,yciI,yciA,trpA,cysB,rnb,fabI,ymjA,tpx,ldhA,azoR,tam,dcp,rstA,manA,hdhA,pdxH,nemA,gloA,grxD,aroD,thrS,yniC,nadE,gdhA,sdaA,msrC,eda,edd,zwf,cmoA,yecM,dcyD,yeeX,yeeZ,hisG,hisD,hisC,hisI,gnd,udk,baeR,yegQ,mrp,metG,f…
	GO Component	GO:0110165	Cellular anatomical entity	192	2845	0.06	0.0442	511145.b0003,511145.b0008,511145.b0071,511145.b0073,511145.b0074,511145.b0102,511145.b0103,511145.b0124,511145.b0131,511145.b0156,511145.b0181,511145.b0194,511145.b0197,511145.b0207,511145.b0214,511145.b0355,511145.b0356,511145.b0382,511145.b0386,511145.b0467,511145.b0494,511145.b0528,511145.b0605,511145.b0606,511145.b0620,511145.b0674,511145.b0688,511145.b0710,511145.b0712,511145.b0736,511145.b0…	thrB,talB,leuD,leuB,leuA,zapD,coaE,gcd,panD,erpA,lpxA,proS,metQ,dkgB,rnhA,frmB,frmA,iraP,proC,priC,tesA,ybcJ,ahpC,ahpF,citB,asnB,pgm,ybgI,ybgK,ybgC,tolQ,tolR,tolB,pgl,moaB,iaaA,serS,ycaC,ycaK,pflA,serC,aroA,ldtD,ycbL,torS,cbpA,yccJ,msyB,rimJ,yceD,fabF,minE,dadX,ldcA,kdsA,yciI,yciA,trpA,cysB,rnb,fabI,ymjA,pspD,ycjF,tpx,mpaA,uspE,ldhA,azoR,opgD,rimL,yncE,yddW,tam,dcp,ynfB,rstA,manA,hdhA,pdxH,nemA,g…
	STRING clusters	CL:1543	Amino-acid biosynthesis	26	91	0.68	6.04e-07	511145.b0003,511145.b0071,511145.b0073,511145.b0074,511145.b0386,511145.b0907,511145.b0908,511145.b1260,511145.b1693,511145.b1704,511145.b1919,511145.b2019,511145.b2020,511145.b2021,511145.b2022,511145.b2023,511145.b2026,511145.b2319,511145.b2913,511145.b3281,511145.b3389,511145.b3433,511145.b3939,511145.b3940,511145.b4013,511145.b4024	thrB,leuD,leuB,leuA,proC,serC,aroA,trpA,aroD,aroH,dcyD,hisG,hisD,hisC,hisB,hisH,hisI,usg,serA,aroE,aroB,asd,metB,metL,metA,lysC
	STRING clusters	CL:1541	Amino-acid biosynthesis, and nucleoside monophosphate metabolic process	33	175	0.5	1.14e-05	511145.b0003,511145.b0071,511145.b0073,511145.b0074,511145.b0386,511145.b0674,511145.b0828,511145.b0907,511145.b0908,511145.b1190,511145.b1260,511145.b1693,511145.b1704,511145.b1919,511145.b2019,511145.b2020,511145.b2021,511145.b2022,511145.b2023,511145.b2026,511145.b2066,511145.b2303,511145.b2315,511145.b2319,511145.b2913,511145.b3281,511145.b3389,511145.b3433,511145.b3744,511145.b3939,511145.b3…	thrB,leuD,leuB,leuA,proC,asnB,iaaA,serC,aroA,dadX,trpA,aroD,aroH,dcyD,hisG,hisD,hisC,hisB,hisH,hisI,udk,folX,folC,usg,serA,aroE,aroB,asd,asnA,metB,metL,metA,lysC
	STRING clusters	CL:1542	Amino-acid biosynthesis, and nucleoside monophosphate metabolic process	32	169	0.5	1.14e-05	511145.b0003,511145.b0071,511145.b0073,511145.b0074,511145.b0386,511145.b0674,511145.b0828,511145.b0907,511145.b0908,511145.b1260,511145.b1693,511145.b1704,511145.b1919,511145.b2019,511145.b2020,511145.b2021,511145.b2022,511145.b2023,511145.b2026,511145.b2066,511145.b2303,511145.b2315,511145.b2319,511145.b2913,511145.b3281,511145.b3389,511145.b3433,511145.b3744,511145.b3939,511145.b3940,511145.b4…	thrB,leuD,leuB,leuA,proC,asnB,iaaA,serC,aroA,trpA,aroD,aroH,dcyD,hisG,hisD,hisC,hisB,hisH,hisI,udk,folX,folC,usg,serA,aroE,aroB,asd,asnA,metB,metL,metA,lysC
	STRING clusters	CL:1546	Amino-acid biosynthesis	19	58	0.74	1.14e-05	511145.b0003,511145.b0071,511145.b0073,511145.b0074,511145.b0908,511145.b1260,511145.b1693,511145.b1704,511145.b2019,511145.b2020,511145.b2021,511145.b2022,511145.b2023,511145.b2026,511145.b2319,511145.b3281,511145.b3389,511145.b3433,511145.b4024	thrB,leuD,leuB,leuA,aroA,trpA,aroD,aroH,hisG,hisD,hisC,hisB,hisH,hisI,usg,aroE,aroB,asd,lysC
	STRING clusters	CL:1545	Amino-acid biosynthesis	20	70	0.68	1.30e-05	511145.b0003,511145.b0071,511145.b0073,511145.b0074,511145.b0386,511145.b0908,511145.b1260,511145.b1693,511145.b1704,511145.b2019,511145.b2020,511145.b2021,511145.b2022,511145.b2023,511145.b2026,511145.b2319,511145.b3281,511145.b3389,511145.b3433,511145.b4024	thrB,leuD,leuB,leuA,proC,aroA,trpA,aroD,aroH,hisG,hisD,hisC,hisB,hisH,hisI,usg,aroE,aroB,asd,lysC
	STRING clusters	CL:1547	Aromatic amino acid family biosynthetic process	12	30	0.83	0.00030	511145.b0908,511145.b1260,511145.b1693,511145.b1704,511145.b2019,511145.b2020,511145.b2021,511145.b2022,511145.b2023,511145.b2026,511145.b3281,511145.b3389	aroA,trpA,aroD,aroH,hisG,hisD,hisC,hisB,hisH,hisI,aroE,aroB
	STRING clusters	CL:1549	Histidine metabolism	6	8	1.1	0.0086	511145.b2019,511145.b2020,511145.b2021,511145.b2022,511145.b2023,511145.b2026	hisG,hisD,hisC,hisB,hisH,hisI
	STRING clusters	CL:1548	Histidine metabolism, and Tryptophan biosynthesis	7	16	0.87	0.0226	511145.b1260,511145.b2019,511145.b2020,511145.b2021,511145.b2022,511145.b2023,511145.b2026	trpA,hisG,hisD,hisC,hisB,hisH,hisI
cyan	STRING clusters	CL:941	Iron-sulfur cluster assembly, and BolA-like protein	7	18	0.82	0.0357	511145.b0156,511145.b0849,511145.b1654,511145.b2524,511145.b2528,511145.b2529,511145.b3414	erpA,grxA,grxD,iscX,iscA,iscU,nfuA
	KEGG	eco01230	Biosynthesis of amino acids	32	117	0.66	1.57e-09	511145.b0003,511145.b0008,511145.b0071,511145.b0073,511145.b0074,511145.b0386,511145.b0674,511145.b0907,511145.b0908,511145.b1260,511145.b1622,511145.b1693,511145.b1704,511145.b1814,511145.b2019,511145.b2020,511145.b2021,511145.b2022,511145.b2023,511145.b2026,511145.b2421,511145.b2913,511145.b2935,511145.b3281,511145.b3389,511145.b3433,511145.b3607,511145.b3744,511145.b3939,511145.b3940,511145.b4…	thrB,talB,leuD,leuB,leuA,proC,asnB,serC,aroA,trpA,malY,aroD,aroH,sdaA,hisG,hisD,hisC,hisB,hisH,hisI,cysM,serA,tktA,aroE,aroB,asd,cysE,asnA,metB,metL,metA,lysC
	KEGG	eco01110	Biosynthesis of secondary metabolites	51	339	0.4	1.64e-07	511145.b0003,511145.b0008,511145.b0071,511145.b0073,511145.b0074,511145.b0124,511145.b0131,511145.b0356,511145.b0386,511145.b0414,511145.b0674,511145.b0688,511145.b0767,511145.b0828,511145.b0907,511145.b0908,511145.b1260,511145.b1288,511145.b1613,511145.b1622,511145.b1693,511145.b1704,511145.b1814,511145.b1852,511145.b2019,511145.b2020,511145.b2021,511145.b2022,511145.b2023,511145.b2026,511145.b2…	thrB,talB,leuD,leuB,leuA,gcd,panD,frmA,proC,ribD,asnB,pgm,pgl,iaaA,serC,aroA,trpA,fabI,manA,malY,aroD,aroH,sdaA,zwf,hisG,hisD,hisC,hisB,hisH,hisI,gnd,ubiX,gltX,ispD,serA,tktA,ispB,aroE,aroB,glpE,glgP,glgB,asd,gntK,cysE,asnA,metB,metL,katG,metA,lysC
	KEGG	eco01100	Metabolic pathways	92	890	0.24	1.01e-06	511145.b0003,511145.b0008,511145.b0071,511145.b0073,511145.b0074,511145.b0103,511145.b0124,511145.b0131,511145.b0181,511145.b0355,511145.b0356,511145.b0386,511145.b0414,511145.b0444,511145.b0674,511145.b0688,511145.b0711,511145.b0712,511145.b0767,511145.b0782,511145.b0828,511145.b0907,511145.b0908,511145.b0927,511145.b1095,511145.b1190,511145.b1215,511145.b1260,511145.b1288,511145.b1300,511145.b1…	thrB,talB,leuD,leuB,leuA,coaE,gcd,panD,lpxA,frmB,frmA,proC,ribD,queC,asnB,pgm,ybgJ,ybgK,pgl,moaB,iaaA,serC,aroA,ycbL,fabF,dadX,kdsA,trpA,fabI,puuC,ldhA,sad,manA,malY,pdxH,gloA,aroD,ydiF,aroH,btuE,yniC,nadE,gdhA,sdaA,eda,edd,zwf,dcyD,cobT,cobU,hisG,hisD,hisC,hisB,hisH,hisI,gnd,udk,metG,dld,folE,nrdB,yfbT,ubiX,folC,gltX,cysM,ispD,queF,fau,serA,tktA,ebgA,aroE,aroB,glpE,glgP,glgB,asd,gntK,xylB,xylA,c…
	KEGG	eco00270	Cysteine and methionine metabolism	13	34	0.81	2.84e-05	511145.b0907,511145.b1622,511145.b1814,511145.b1832,511145.b1919,511145.b2421,511145.b2913,511145.b3433,511145.b3607,511145.b3939,511145.b3940,511145.b4013,511145.b4024	serC,malY,sdaA,msrC,dcyD,cysM,serA,asd,cysE,metB,metL,metA,lysC
maroon	KEGG	eco00030	Pentose phosphate pathway	10	32	0.72	0.0014	511145.b0008,511145.b0124,511145.b0688,511145.b0767,511145.b1850,511145.b1851,511145.b1852,511145.b2029,511145.b2935,511145.b3437	talB,gcd,pgm,pgl,eda,edd,zwf,gnd,tktA,gntK
	KEGG	eco00340	Histidine metabolism	6	8	1.1	0.0014	511145.b2019,511145.b2020,511145.b2021,511145.b2022,511145.b2023,511145.b2026	hisG,hisD,hisC,hisB,hisH,hisI
	KEGG	eco00970	Aminoacyl-tRNA biosynthesis	8	25	0.73	0.0058	511145.b0194,511145.b0893,511145.b1719,511145.b2114,511145.b2400,511145.b2697,511145.b3384,511145.b3559	proS,serS,thrS,metG,gltX,alaS,trpS,glyS
	KEGG	eco00400	Phenylalanine, tyrosine and tryptophan biosynthesis	7	21	0.75	0.0097	511145.b0908,511145.b1260,511145.b1693,511145.b1704,511145.b2021,511145.b3281,511145.b3389	aroA,trpA,aroD,aroH,hisC,aroE,aroB
	KEGG	eco01120	Microbial metabolism in diverse environments	29	269	0.26	0.0266	511145.b0003,511145.b0008,511145.b0355,511145.b0356,511145.b0688,511145.b0767,511145.b0907,511145.b1380,511145.b1525,511145.b1638,511145.b1650,511145.b1694,511145.b1761,511145.b1850,511145.b1851,511145.b1852,511145.b2029,511145.b2133,511145.b2311,511145.b2400,511145.b2913,511145.b2935,511145.b3425,511145.b3433,511145.b3437,511145.b3607,511145.b3940,511145.b3956,511145.b4024	thrB,talB,frmB,frmA,pgm,pgl,serC,ldhA,sad,pdxH,nemA,ydiF,gdhA,eda,edd,zwf,gnd,dld,ubiX,gltX,serA,tktA,glpE,asd,gntK,cysE,metL,ppc,lysC
	KEGG	eco00260	Glycine, serine and threonine metabolism	8	37	0.56	0.0349	511145.b0003,511145.b0907,511145.b1260,511145.b1814,511145.b2913,511145.b3433,511145.b3940,511145.b4024	thrB,serC,trpA,sdaA,serA,asd,metL,lysC
	KEGG	eco01200	Carbon metabolism	15	109	0.37	0.0370	511145.b0008,511145.b0355,511145.b0356,511145.b0767,511145.b0907,511145.b1814,511145.b1850,511145.b1851,511145.b1852,511145.b2029,511145.b2913,511145.b2935,511145.b3437,511145.b3607,511145.b3956	talB,frmB,frmA,pgl,serC,sdaA,eda,edd,zwf,gnd,serA,tktA,gntK,cysE,ppc
	UniProt Keywords	KW-0028	Amino-acid biosynthesis	30	100	0.7	2.98e-09	511145.b0003,511145.b0071,511145.b0073,511145.b0074,511145.b0386,511145.b0674,511145.b0907,511145.b0908,511145.b1260,511145.b1275,511145.b1622,511145.b1693,511145.b1704,511145.b2019,511145.b2020,511145.b2021,511145.b2022,511145.b2023,511145.b2026,511145.b2421,511145.b2913,511145.b3281,511145.b3389,511145.b3433,511145.b3607,511145.b3744,511145.b3939,511145.b3940,511145.b4013,511145.b4024	thrB,leuD,leuB,leuA,proC,asnB,serC,aroA,trpA,cysB,malY,aroD,aroH,hisG,hisD,hisC,hisB,hisH,hisI,cysM,serA,aroE,aroB,asd,cysE,asnA,metB,metL,metA,lysC
	UniProt Keywords	KW-0963	Cytoplasm	72	672	0.26	8.74e-05	511145.b0003,511145.b0008,511145.b0073,511145.b0102,511145.b0103,511145.b0131,511145.b0181,511145.b0194,511145.b0207,511145.b0214,511145.b0356,511145.b0382,511145.b0386,511145.b0605,511145.b0620,511145.b0688,511145.b0893,511145.b0902,511145.b0907,511145.b0908,511145.b1000,511145.b1066,511145.b1192,511145.b1215,511145.b1275,511145.b1286,511145.b1307,511145.b1324,511145.b1326,511145.b1333,511145.b1…	thrB,talB,leuB,zapD,coaE,panD,lpxA,proS,dkgB,rnhA,frmA,iraP,proC,ahpC,citB,pgm,serS,pflA,serC,aroA,cbpA,rimJ,ldcA,kdsA,cysB,rnb,pspD,tpx,mpaA,uspE,rimL,tam,dcp,rstA,manA,grxD,thrS,chbG,eda,ruvA,cutC,uvrY,hisG,hisB,hisH,hisI,udk,baeR,metG,yejK,ypdB,gltX,trxC,alaS,queF,rlmM,rsmE,yqgF,mdaB,trpS,aroB,glpE,glyS,xylA,cysE,glmS,asnA,metB,rsd,hupA,metA,orn
	UniProt Keywords	KW-0560	Oxidoreductase	42	336	0.32	0.00089	511145.b0073,511145.b0124,511145.b0207,511145.b0356,511145.b0386,511145.b0414,511145.b0605,511145.b0606,511145.b0901,511145.b0902,511145.b1288,511145.b1300,511145.b1324,511145.b1380,511145.b1412,511145.b1525,511145.b1542,511145.b1619,511145.b1624,511145.b1638,511145.b1650,511145.b1695,511145.b1710,511145.b1761,511145.b1832,511145.b1852,511145.b2020,511145.b2029,511145.b2133,511145.b2140,511145.b2…	leuB,gcd,dkgB,frmA,proC,ribD,ahpC,ahpF,ycaK,pflA,fabI,puuC,tpx,ldhA,azoR,sad,ydfI,hdhA,ydgJ,pdxH,nemA,ydiO,btuE,gdhA,msrC,zwf,hisD,gnd,dld,dusC,nrdB,yfgD,trxC,queF,serA,mdaB,ygiN,aroE,asd,yhhW,metL,katG
	UniProt Keywords	KW-0368	Histidine biosynthesis	6	9	1.05	0.0078	511145.b2019,511145.b2020,511145.b2021,511145.b2022,511145.b2023,511145.b2026	hisG,hisD,hisC,hisB,hisH,hisI
	UniProt Keywords	KW-0030	Aminoacyl-tRNA synthetase	8	24	0.75	0.0184	511145.b0194,511145.b0893,511145.b1719,511145.b2114,511145.b2400,511145.b2697,511145.b3384,511145.b3559	proS,serS,thrS,metG,gltX,alaS,trpS,glyS
	UniProt Keywords	KW-0521	NADP	15	92	0.44	0.0434	511145.b0207,511145.b0386,511145.b0414,511145.b0606,511145.b1300,511145.b1525,511145.b1650,511145.b1761,511145.b1852,511145.b2029,511145.b2140,511145.b2794,511145.b3281,511145.b3433,511145.b3940	dkgB,proC,ribD,ahpF,puuC,sad,nemA,gdhA,zwf,gnd,dusC,queF,aroE,asd,metL
Downregulated
	GO Process	GO:0009987	Cellular process	208	2926	0.08	0.0010	511145.b0042,511145.b0052,511145.b0054,511145.b0062,511145.b0083,511145.b0093,511145.b0114,511145.b0115,511145.b0116,511145.b0120,511145.b0121,511145.b0129,511145.b0144,511145.b0177,511145.b0182,511145.b0271,511145.b0320,511145.b0405,511145.b0419,511145.b0475,511145.b0478,511145.b0522,511145.b0552,511145.b0584,511145.b0628,511145.b0633,511145.b0635,511145.b0636,511145.b0640,511145.b0721,511145.b0…	fixB,pdxA,lptD,araA,ftsL,ftsQ,aceE,aceF,lpd,speD,speE,yadI,gluQ,bamA,lpxB,yagH,yahF,queA,yajO,hemH,ybaL,purK,b0552,fepA,lipA,rlpA,mrdA,rlmH,holA,sdhC,sdhB,galK,rhlE,gsiA,artP,amiD,ybjD,ftsK,msbA,lpxK,yccS,etk,rne,rluC,ndh,potA,cvrA,prmC,narG,narH,b1403,hrpA,aldA,yncD,maeA,gadC,mlc,manX,manZ,mepM,uvrC,wzb,gatY,yehU,yejH,ompC,atoC,nuoF,fadI,glk,eutB,tmcA,bamC,dapA,hda,hisS,trmJ,lepB,bamD,pheA,intA,…
	GO Process	GO:0071704	Organic substance metabolic process	154	1942	0.13	0.0011	511145.b0042,511145.b0052,511145.b0062,511145.b0114,511145.b0115,511145.b0116,511145.b0120,511145.b0121,511145.b0144,511145.b0182,511145.b0271,511145.b0405,511145.b0419,511145.b0475,511145.b0522,511145.b0565,511145.b0628,511145.b0633,511145.b0635,511145.b0636,511145.b0640,511145.b0757,511145.b0867,511145.b0876,511145.b0915,511145.b0955,511145.b0981,511145.b1084,511145.b1086,511145.b1212,511145.b1…	fixB,pdxA,araA,aceE,aceF,lpd,speD,speE,gluQ,lpxB,yagH,queA,yajO,hemH,purK,ompT,lipA,rlpA,mrdA,rlmH,holA,galK,amiD,ybjD,lpxK,ycbZ,etk,rne,rluC,prmC,narG,narH,b1403,hrpA,aldA,maeA,mlc,mepM,uvrC,wzb,gatY,yehU,yejH,fadI,glk,eutB,tmcA,dapA,hda,hisS,trmJ,lepB,pheA,intA,queE,relA,fucI,fucK,yqeF,xdhB,xdhC,ygeW,ygeX,hyuA,xdhD,guaD,ubiI,ubiH,mutY,mltC,hybB,gpr,parC,tsaD,garD,rsmI,pnp,truB,rbfA,infB,folP,rp…
	GO Process	GO:0044237	Cellular metabolic process	155	1983	0.12	0.0018	511145.b0042,511145.b0052,511145.b0062,511145.b0114,511145.b0115,511145.b0116,511145.b0120,511145.b0121,511145.b0129,511145.b0144,511145.b0182,511145.b0271,511145.b0320,511145.b0405,511145.b0419,511145.b0475,511145.b0522,511145.b0628,511145.b0635,511145.b0636,511145.b0640,511145.b0721,511145.b0724,511145.b0757,511145.b0876,511145.b0915,511145.b0981,511145.b1084,511145.b1086,511145.b1109,511145.b1…	fixB,pdxA,araA,aceE,aceF,lpd,speD,speE,yadI,gluQ,lpxB,yagH,yahF,queA,yajO,hemH,purK,lipA,mrdA,rlmH,holA,sdhC,sdhB,galK,ybjD,lpxK,etk,rne,rluC,ndh,prmC,narG,narH,b1403,hrpA,maeA,mlc,manX,mepM,uvrC,wzb,gatY,yehU,yejH,nuoF,fadI,glk,eutB,tmcA,dapA,hda,hisS,trmJ,lepB,pheA,intA,yqaB,queE,relA,fucK,yqeF,xdhB,xdhC,ygeW,ygeX,hyuA,xdhD,guaD,ubiI,ubiH,mutY,mltC,hybB,gpr,parC,tsaD,garD,agaV,rsmI,pnp,truB,rbf…
	GO Process	GO:0034641	Cellular nitrogen compound metabolic process	93	1012	0.19	0.0025	511145.b0042,511145.b0052,511145.b0114,511145.b0115,511145.b0116,511145.b0120,511145.b0121,511145.b0144,511145.b0405,511145.b0419,511145.b0475,511145.b0522,511145.b0636,511145.b0640,511145.b0876,511145.b1084,511145.b1086,511145.b1212,511145.b1403,511145.b1413,511145.b1594,511145.b1913,511145.b2184,511145.b2388,511145.b2441,511145.b2474,511145.b2496,511145.b2514,511145.b2532,511145.b2568,511145.b2…	fixB,pdxA,aceE,aceF,lpd,speD,speE,gluQ,queA,yajO,hemH,purK,rlmH,holA,ybjD,rne,rluC,prmC,b1403,hrpA,mlc,uvrC,yejH,glk,eutB,tmcA,hda,hisS,trmJ,lepB,intA,queE,relA,xdhB,xdhC,hyuA,xdhD,guaD,mutY,parC,tsaD,rsmI,pnp,truB,rbfA,infB,folP,rpoN,rplM,rng,yhdE,rplQ,rpoA,rpsM,rplN,rpsQ,rplW,rpsG,rpsL,yrfG,yhgF,bioH,selB,yicC,spoT,trmH,recG,gyrB,mnmE,atpC,atpD,atpG,atpA,atpH,atpF,mnmG,metE,udp,coaA,rpoB,rpoC,d…
	GO Process	GO:0044238	Primary metabolic process	136	1684	0.13	0.0025	511145.b0042,511145.b0062,511145.b0114,511145.b0115,511145.b0116,511145.b0120,511145.b0144,511145.b0182,511145.b0271,511145.b0320,511145.b0405,511145.b0522,511145.b0565,511145.b0628,511145.b0635,511145.b0636,511145.b0640,511145.b0721,511145.b0724,511145.b0757,511145.b0876,511145.b0915,511145.b0955,511145.b0981,511145.b1084,511145.b1086,511145.b1212,511145.b1403,511145.b1413,511145.b1415,511145.b1…	fixB,araA,aceE,aceF,lpd,speD,gluQ,lpxB,yagH,yahF,queA,purK,ompT,lipA,mrdA,rlmH,holA,sdhC,sdhB,galK,ybjD,lpxK,ycbZ,etk,rne,rluC,prmC,b1403,hrpA,aldA,maeA,mlc,mepM,uvrC,wzb,gatY,yehU,yejH,fadI,glk,eutB,tmcA,dapA,hda,hisS,trmJ,lepB,pheA,intA,queE,relA,fucI,fucK,yqeF,xdhB,xdhC,ygeW,ygeX,hyuA,xdhD,guaD,mutY,parC,tsaD,garD,rsmI,pnp,truB,rbfA,infB,rpoN,arcB,rplM,rng,yhdE,rplQ,rpoA,rpsM,rplN,rpsQ,rplW,rp…
	GO Process	GO:0072522	Purine-containing compound biosynthetic process	15	56	0.65	0.0025	511145.b0115,511145.b0120,511145.b0522,511145.b2784,511145.b2867,511145.b2868,511145.b2881,511145.b3650,511145.b3731,511145.b3732,511145.b3733,511145.b3734,511145.b3735,511145.b3736,511145.b3974	aceF,speD,purK,relA,xdhB,xdhC,xdhD,spoT,atpC,atpD,atpG,atpA,atpH,atpF,coaA
	GO Process	GO:0008152	Metabolic process	169	2265	0.1	0.0026	511145.b0042,511145.b0052,511145.b0062,511145.b0114,511145.b0115,511145.b0116,511145.b0120,511145.b0121,511145.b0129,511145.b0144,511145.b0182,511145.b0271,511145.b0320,511145.b0405,511145.b0419,511145.b0475,511145.b0522,511145.b0565,511145.b0628,511145.b0633,511145.b0635,511145.b0636,511145.b0640,511145.b0721,511145.b0724,511145.b0757,511145.b0867,511145.b0876,511145.b0915,511145.b0955,511145.b0…	fixB,pdxA,araA,aceE,aceF,lpd,speD,speE,yadI,gluQ,lpxB,yagH,yahF,queA,yajO,hemH,purK,ompT,lipA,rlpA,mrdA,rlmH,holA,sdhC,sdhB,galK,amiD,ybjD,lpxK,ycbZ,etk,rne,rluC,ndh,prmC,narG,narH,b1403,ydbC,hrpA,aldA,maeA,mlc,manX,mepM,uvrC,wzb,gatY,yehU,yejH,nuoF,fadI,glk,ucpA,eutB,tmcA,dapA,hda,hisS,trmJ,lepB,pheA,intA,yqaB,queE,relA,fucI,fucK,yqeF,xdhB,xdhC,ygeW,ygeX,hyuA,ygfM,xdhD,guaD,ubiI,ubiH,mutY,mltC,h…
	GO Process	GO:0072521	Purine-containing compound metabolic process	20	104	0.51	0.0039	511145.b0114,511145.b0115,511145.b0116,511145.b0120,511145.b0522,511145.b2388,511145.b2784,511145.b2867,511145.b2868,511145.b2881,511145.b2883,511145.b3650,511145.b3731,511145.b3732,511145.b3733,511145.b3734,511145.b3735,511145.b3736,511145.b3974,511145.b4395	aceE,aceF,lpd,speD,purK,glk,relA,xdhB,xdhC,xdhD,guaD,spoT,atpC,atpD,atpG,atpA,atpH,atpF,coaA,ytjC
	GO Process	GO:0006139	Nucleobase-containing compound metabolic process	72	742	0.21	0.0042	511145.b0114,511145.b0115,511145.b0116,511145.b0120,511145.b0144,511145.b0405,511145.b0522,511145.b0636,511145.b0640,511145.b0876,511145.b1084,511145.b1086,511145.b1403,511145.b1413,511145.b1594,511145.b1913,511145.b2184,511145.b2388,511145.b2474,511145.b2496,511145.b2514,511145.b2532,511145.b2622,511145.b2777,511145.b2784,511145.b2867,511145.b2868,511145.b2873,511145.b2881,511145.b2883,511145.b2…	aceE,aceF,lpd,speD,gluQ,queA,purK,rlmH,holA,ybjD,rne,rluC,b1403,hrpA,mlc,uvrC,yejH,glk,tmcA,hda,hisS,trmJ,intA,queE,relA,xdhB,xdhC,hyuA,xdhD,guaD,mutY,parC,tsaD,rsmI,pnp,truB,rbfA,rpoN,rng,yhdE,rpoA,rpsL,yrfG,yhgF,yicC,spoT,trmH,recG,gyrB,mnmE,atpC,atpD,atpG,atpA,atpH,atpF,mnmG,udp,coaA,rpoB,rpoC,dnaB,ssb,queG,mutL,miaA,priB,nrdD,yjjG,deoA,ytjC,tatD
yellow	GO Process	GO:0006396	RNA processing	21	115	0.49	0.0042	511145.b0144,511145.b0405,511145.b0636,511145.b1084,511145.b1086,511145.b1413,511145.b2474,511145.b2532,511145.b3064,511145.b3146,511145.b3164,511145.b3166,511145.b3167,511145.b3247,511145.b3342,511145.b3644,511145.b3651,511145.b3706,511145.b3741,511145.b4166,511145.b4171	gluQ,queA,rlmH,rne,rluC,hrpA,tmcA,trmJ,tsaD,rsmI,pnp,truB,rbfA,rng,rpsL,yicC,trmH,mnmE,mnmG,queG,miaA
	GO Process	GO:0046483	Heterocycle metabolic process	79	860	0.19	0.0075	511145.b0052,511145.b0114,511145.b0115,511145.b0116,511145.b0120,511145.b0144,511145.b0405,511145.b0419,511145.b0475,511145.b0522,511145.b0628,511145.b0636,511145.b0640,511145.b0876,511145.b1084,511145.b1086,511145.b1403,511145.b1413,511145.b1594,511145.b1913,511145.b2184,511145.b2388,511145.b2474,511145.b2496,511145.b2514,511145.b2532,511145.b2622,511145.b2777,511145.b2784,511145.b2867,511145.b2…	pdxA,aceE,aceF,lpd,speD,gluQ,queA,yajO,hemH,purK,lipA,rlmH,holA,ybjD,rne,rluC,b1403,hrpA,mlc,uvrC,yejH,glk,tmcA,hda,hisS,trmJ,intA,queE,relA,xdhB,xdhC,hyuA,xdhD,guaD,mutY,parC,tsaD,rsmI,pnp,truB,rbfA,folP,rpoN,rng,yhdE,rpoA,rpsL,yrfG,yhgF,bioH,yicC,spoT,trmH,recG,gyrB,mnmE,atpC,atpD,atpG,atpA,atpH,atpF,mnmG,metE,udp,coaA,rpoB,rpoC,dnaB,ssb,queG,mutL,miaA,priB,nrdD,yjjG,deoA,ytjC,tatD
	GO Process	GO:1901137	Carbohydrate derivative biosynthetic process	33	255	0.34	0.0089	511145.b0062,511145.b0115,511145.b0120,511145.b0182,511145.b0405,511145.b0522,511145.b0635,511145.b0915,511145.b0981,511145.b2061,511145.b2777,511145.b2784,511145.b2867,511145.b2868,511145.b2881,511145.b3208,511145.b3396,511145.b3608,511145.b3620,511145.b3623,511145.b3629,511145.b3650,511145.b3731,511145.b3732,511145.b3733,511145.b3734,511145.b3735,511145.b3736,511145.b3794,511145.b3831,511145.b3…	araA,aceF,speD,lpxB,queA,purK,mrdA,lpxK,etk,wzb,queE,relA,xdhB,xdhC,xdhD,mtgA,mrcA,gpsA,waaF,waaU,waaS,spoT,atpC,atpD,atpG,atpA,atpH,atpF,wecG,udp,coaA,queG,nrdD
	GO Process	GO:0006807	Nitrogen compound metabolic process	119	1481	0.13	0.0093	511145.b0042,511145.b0052,511145.b0114,511145.b0115,511145.b0116,511145.b0120,511145.b0121,511145.b0144,511145.b0405,511145.b0419,511145.b0475,511145.b0522,511145.b0565,511145.b0628,511145.b0633,511145.b0635,511145.b0636,511145.b0640,511145.b0867,511145.b0876,511145.b0955,511145.b0981,511145.b1084,511145.b1086,511145.b1212,511145.b1224,511145.b1225,511145.b1403,511145.b1413,511145.b1594,511145.b1…	fixB,pdxA,aceE,aceF,lpd,speD,speE,gluQ,queA,yajO,hemH,purK,ompT,lipA,rlpA,mrdA,rlmH,holA,amiD,ybjD,ycbZ,etk,rne,rluC,prmC,narG,narH,b1403,hrpA,mlc,mepM,uvrC,wzb,yehU,yejH,glk,eutB,tmcA,dapA,hda,hisS,trmJ,lepB,pheA,intA,queE,relA,xdhB,xdhC,ygeW,ygeX,hyuA,xdhD,guaD,mutY,mltC,parC,tsaD,rsmI,pnp,truB,rbfA,infB,folP,rpoN,mtgA,arcB,rplM,rng,yhdE,rplQ,rpoA,rpsM,rplN,rpsQ,rplW,rpsG,rpsL,nirB,nirC,mrcA,yr…
	GO Process	GO:0006725	Cellular aromatic compound metabolic process	79	876	0.18	0.0098	511145.b0052,511145.b0114,511145.b0115,511145.b0116,511145.b0120,511145.b0144,511145.b0405,511145.b0419,511145.b0475,511145.b0522,511145.b0636,511145.b0640,511145.b0876,511145.b1084,511145.b1086,511145.b1403,511145.b1413,511145.b1594,511145.b1913,511145.b2184,511145.b2388,511145.b2474,511145.b2496,511145.b2514,511145.b2532,511145.b2599,511145.b2622,511145.b2777,511145.b2784,511145.b2867,511145.b2…	pdxA,aceE,aceF,lpd,speD,gluQ,queA,yajO,hemH,purK,rlmH,holA,ybjD,rne,rluC,b1403,hrpA,mlc,uvrC,yejH,glk,tmcA,hda,hisS,trmJ,pheA,intA,queE,relA,xdhB,xdhC,hyuA,xdhD,guaD,mutY,parC,tsaD,rsmI,pnp,truB,rbfA,folP,rpoN,rng,yhdE,rpoA,rpsL,yrfG,yhgF,yicC,spoT,trmH,recG,gyrB,mnmE,atpC,atpD,atpG,atpA,atpH,atpF,mnmG,metE,udp,fadA,coaA,rpoB,rpoC,dnaB,ssb,queG,mutL,miaA,priB,nrdD,yjjG,deoA,ytjC,tatD
	GO Process	GO:0010467	Gene expression	43	384	0.28	0.0098	511145.b0144,511145.b0405,511145.b0628,511145.b0636,511145.b1084,511145.b1086,511145.b1212,511145.b1413,511145.b1594,511145.b2184,511145.b2474,511145.b2514,511145.b2532,511145.b2568,511145.b3064,511145.b3146,511145.b3164,511145.b3166,511145.b3167,511145.b3168,511145.b3202,511145.b3231,511145.b3247,511145.b3294,511145.b3295,511145.b3298,511145.b3310,511145.b3311,511145.b3318,511145.b3341,511145.b3…	gluQ,queA,lipA,rlmH,rne,rluC,prmC,hrpA,mlc,yejH,tmcA,hisS,trmJ,lepB,tsaD,rsmI,pnp,truB,rbfA,infB,rpoN,rplM,rng,rplQ,rpoA,rpsM,rplN,rpsQ,rplW,rpsG,rpsL,yhgF,selB,yicC,trmH,gyrB,mnmE,mnmG,rpoB,rpoC,queG,miaA,hflX
	GO Process	GO:1901360	Organic cyclic compound metabolic process	81	907	0.18	0.0098	511145.b0052,511145.b0114,511145.b0115,511145.b0116,511145.b0120,511145.b0144,511145.b0405,511145.b0419,511145.b0475,511145.b0522,511145.b0628,511145.b0636,511145.b0640,511145.b0876,511145.b1084,511145.b1086,511145.b1403,511145.b1413,511145.b1594,511145.b1913,511145.b2184,511145.b2388,511145.b2474,511145.b2496,511145.b2514,511145.b2532,511145.b2599,511145.b2622,511145.b2777,511145.b2784,511145.b2…	pdxA,aceE,aceF,lpd,speD,gluQ,queA,yajO,hemH,purK,lipA,rlmH,holA,ybjD,rne,rluC,b1403,hrpA,mlc,uvrC,yejH,glk,tmcA,hda,hisS,trmJ,pheA,intA,queE,relA,xdhB,xdhC,hyuA,xdhD,guaD,mutY,parC,tsaD,rsmI,pnp,truB,rbfA,folP,rpoN,rng,yhdE,rpoA,rpsL,yrfG,yhgF,bioH,yicC,spoT,trmH,recG,gyrB,mnmE,atpC,atpD,atpG,atpA,atpH,atpF,mnmG,metE,udp,fadA,coaA,rpoB,rpoC,dnaB,ssb,queG,mutL,miaA,priB,nrdD,yjjG,deoA,ytjC,tatD
	GO Process	GO:1901576	Organic substance biosynthetic process	83	936	0.17	0.0098	511145.b0052,511145.b0062,511145.b0115,511145.b0120,511145.b0121,511145.b0144,511145.b0182,511145.b0405,511145.b0475,511145.b0522,511145.b0628,511145.b0635,511145.b0640,511145.b0876,511145.b0915,511145.b0981,511145.b1212,511145.b1479,511145.b1594,511145.b1856,511145.b2061,511145.b2184,511145.b2478,511145.b2496,511145.b2514,511145.b2599,511145.b2777,511145.b2784,511145.b2844,511145.b2867,511145.b2…	pdxA,araA,aceF,speD,speE,gluQ,lpxB,queA,hemH,purK,lipA,mrdA,holA,ybjD,lpxK,etk,prmC,maeA,mlc,mepM,wzb,yejH,dapA,hda,hisS,pheA,queE,relA,yqeF,xdhB,xdhC,ygeW,xdhD,ubiI,ubiH,infB,folP,rpoN,mtgA,rplM,rplQ,rpoA,rpsM,rplN,rpsQ,rplW,rpsG,rpsL,mrcA,pck,yhgF,bioH,bcsG,selB,gpsA,waaF,waaU,waaS,spoT,ilvB,gyrB,atpC,atpD,atpG,atpA,atpH,atpF,wecG,metE,udp,ubiE,ubiB,cdh,coaA,rpoB,rpoC,dnaB,ssb,queG,hflX,priB,nr…
	GO Process	GO:0009119	Ribonucleoside metabolic process	10	33	0.71	0.0105	511145.b0120,511145.b0405,511145.b2777,511145.b2784,511145.b2867,511145.b2868,511145.b2881,511145.b3650,511145.b3831,511145.b4166	speD,queA,queE,relA,xdhB,xdhC,xdhD,spoT,udp,queG
	GO Process	GO:0042455	Ribonucleoside biosynthetic process	9	26	0.77	0.0105	511145.b0120,511145.b0405,511145.b2777,511145.b2784,511145.b2867,511145.b2868,511145.b2881,511145.b3650,511145.b4166	speD,queA,queE,relA,xdhB,xdhC,xdhD,spoT,queG
	GO Process	GO:1901135	Carbohydrate derivative metabolic process	43	390	0.27	0.0105	511145.b0062,511145.b0114,511145.b0115,511145.b0116,511145.b0120,511145.b0182,511145.b0405,511145.b0522,511145.b0633,511145.b0635,511145.b0867,511145.b0915,511145.b0981,511145.b1856,511145.b2061,511145.b2096,511145.b2388,511145.b2777,511145.b2784,511145.b2867,511145.b2868,511145.b2881,511145.b2963,511145.b3208,511145.b3396,511145.b3608,511145.b3620,511145.b3623,511145.b3629,511145.b3650,511145.b3…	araA,aceE,aceF,lpd,speD,lpxB,queA,purK,rlpA,mrdA,amiD,lpxK,etk,mepM,wzb,gatY,glk,queE,relA,xdhB,xdhC,xdhD,mltC,mtgA,mrcA,gpsA,waaF,waaU,waaS,spoT,atpC,atpD,atpG,atpA,atpH,atpF,wecG,udp,coaA,queG,nrdD,deoA,ytjC
	GO Process	GO:0009150	Purine ribonucleotide metabolic process	15	77	0.52	0.0130	511145.b0114,511145.b0115,511145.b0116,511145.b0522,511145.b2388,511145.b2784,511145.b3650,511145.b3731,511145.b3732,511145.b3733,511145.b3734,511145.b3735,511145.b3736,511145.b3974,511145.b4395	aceE,aceF,lpd,purK,glk,relA,spoT,atpC,atpD,atpG,atpA,atpH,atpF,coaA,ytjC
	GO Process	GO:0034470	ncRNA processing	18	107	0.45	0.0135	511145.b0144,511145.b0405,511145.b0636,511145.b1084,511145.b1086,511145.b2474,511145.b2532,511145.b3064,511145.b3146,511145.b3166,511145.b3167,511145.b3247,511145.b3644,511145.b3651,511145.b3706,511145.b3741,511145.b4166,511145.b4171	gluQ,queA,rlmH,rne,rluC,tmcA,trmJ,tsaD,rsmI,truB,rbfA,rng,yicC,trmH,mnmE,mnmG,queG,miaA
	GO Process	GO:0044271	Cellular nitrogen compound biosynthetic process	52	518	0.23	0.0135	511145.b0052,511145.b0115,511145.b0120,511145.b0121,511145.b0144,511145.b0405,511145.b0475,511145.b0522,511145.b0640,511145.b0876,511145.b1212,511145.b1594,511145.b2184,511145.b2514,511145.b2777,511145.b2784,511145.b2867,511145.b2868,511145.b2881,511145.b3168,511145.b3177,511145.b3202,511145.b3231,511145.b3294,511145.b3295,511145.b3298,511145.b3310,511145.b3311,511145.b3318,511145.b3341,511145.b3…	pdxA,aceF,speD,speE,gluQ,queA,hemH,purK,holA,ybjD,prmC,mlc,yejH,hisS,queE,relA,xdhB,xdhC,xdhD,infB,folP,rpoN,rplM,rplQ,rpoA,rpsM,rplN,rpsQ,rplW,rpsG,rpsL,yhgF,bioH,selB,spoT,gyrB,atpC,atpD,atpG,atpA,atpH,atpF,udp,coaA,rpoB,rpoC,dnaB,queG,hflX,priB,nrdD,yjjG
	GO Process	GO:0009116	Nucleoside metabolic process	11	44	0.62	0.0139	511145.b0120,511145.b0405,511145.b2777,511145.b2784,511145.b2867,511145.b2868,511145.b2881,511145.b3650,511145.b3831,511145.b4166,511145.b4382	speD,queA,queE,relA,xdhB,xdhC,xdhD,spoT,udp,queG,deoA
	GO Process	GO:0009152	Purine ribonucleotide biosynthetic process	11	46	0.61	0.0171	511145.b0115,511145.b0522,511145.b2784,511145.b3650,511145.b3731,511145.b3732,511145.b3733,511145.b3734,511145.b3735,511145.b3736,511145.b3974	aceF,purK,relA,spoT,atpC,atpD,atpG,atpA,atpH,atpF,coaA
	GO Process	GO:0055086	Nucleobase-containing small molecule metabolic process	29	233	0.32	0.0171	511145.b0114,511145.b0115,511145.b0116,511145.b0120,511145.b0405,511145.b0522,511145.b2388,511145.b2777,511145.b2784,511145.b2867,511145.b2868,511145.b2873,511145.b2881,511145.b2883,511145.b3248,511145.b3650,511145.b3731,511145.b3732,511145.b3733,511145.b3734,511145.b3735,511145.b3736,511145.b3831,511145.b3974,511145.b4166,511145.b4238,511145.b4374,511145.b4382,511145.b4395	aceE,aceF,lpd,speD,queA,purK,glk,queE,relA,xdhB,xdhC,hyuA,xdhD,guaD,yhdE,spoT,atpC,atpD,atpG,atpA,atpH,atpF,udp,coaA,queG,nrdD,yjjG,deoA,ytjC
	GO Process	GO:0009259	Ribonucleotide metabolic process	16	93	0.46	0.0184	511145.b0114,511145.b0115,511145.b0116,511145.b0522,511145.b2388,511145.b2784,511145.b3650,511145.b3731,511145.b3732,511145.b3733,511145.b3734,511145.b3735,511145.b3736,511145.b3831,511145.b3974,511145.b4395	aceE,aceF,lpd,purK,glk,relA,spoT,atpC,atpD,atpG,atpA,atpH,atpF,udp,coaA,ytjC
	GO Process	GO:0034404	Nucleobase-containing small molecule biosynthetic process	10	39	0.64	0.0184	511145.b0120,511145.b0405,511145.b2777,511145.b2784,511145.b2867,511145.b2868,511145.b2881,511145.b3650,511145.b3831,511145.b4166	speD,queA,queE,relA,xdhB,xdhC,xdhD,spoT,udp,queG
	GO Process	GO:0044249	Cellular biosynthetic process	79	920	0.16	0.0184	511145.b0052,511145.b0115,511145.b0120,511145.b0121,511145.b0144,511145.b0182,511145.b0405,511145.b0475,511145.b0522,511145.b0628,511145.b0635,511145.b0640,511145.b0876,511145.b0915,511145.b0981,511145.b1212,511145.b1594,511145.b1856,511145.b2061,511145.b2184,511145.b2478,511145.b2496,511145.b2514,511145.b2599,511145.b2777,511145.b2784,511145.b2867,511145.b2868,511145.b2870,511145.b2881,511145.b2…	pdxA,aceF,speD,speE,gluQ,lpxB,queA,hemH,purK,lipA,mrdA,holA,ybjD,lpxK,etk,prmC,mlc,mepM,wzb,yejH,dapA,hda,hisS,pheA,queE,relA,xdhB,xdhC,ygeW,xdhD,ubiI,ubiH,infB,folP,rpoN,mtgA,rplM,rplQ,rpoA,rpsM,rplN,rpsQ,rplW,rpsG,rpsL,mrcA,yhgF,bioH,bcsG,selB,gpsA,waaF,waaU,waaS,spoT,ilvB,gyrB,atpC,atpD,atpG,atpA,atpH,atpF,wecG,metE,udp,ubiE,ubiB,cdh,coaA,rpoB,rpoC,dnaB,ssb,queG,hflX,priB,nrdD,yjjG
	GO Process	GO:0046034	ATP metabolic process	11	47	0.6	0.0184	511145.b0114,511145.b0115,511145.b0116,511145.b2388,511145.b3731,511145.b3732,511145.b3733,511145.b3734,511145.b3735,511145.b3736,511145.b4395	aceE,aceF,lpd,glk,atpC,atpD,atpG,atpA,atpH,atpF,ytjC
	GO Process	GO:0009260	Ribonucleotide biosynthetic process	12	59	0.53	0.0259	511145.b0115,511145.b0522,511145.b2784,511145.b3650,511145.b3731,511145.b3732,511145.b3733,511145.b3734,511145.b3735,511145.b3736,511145.b3831,511145.b3974	aceF,purK,relA,spoT,atpC,atpD,atpG,atpA,atpH,atpF,udp,coaA
	GO Process	GO:0008033	tRNA processing	13	69	0.5	0.0282	511145.b0144,511145.b0405,511145.b1084,511145.b2474,511145.b2532,511145.b3064,511145.b3166,511145.b3644,511145.b3651,511145.b3706,511145.b3741,511145.b4166,511145.b4171	gluQ,queA,rne,tmcA,trmJ,tsaD,truB,yicC,trmH,mnmE,mnmG,queG,miaA
limegreen	GO Process	GO:0072657	Protein localization to membrane	7	21	0.75	0.0327	511145.b0177,511145.b2477,511145.b2595,511145.b3175,511145.b3464,511145.b4220,511145.b4221	bamA,bamC,bamD,secG,ftsY,tamA,tamB
	GO Process	GO:0034660	ncRNA metabolic process	19	137	0.37	0.0446	511145.b0144,511145.b0405,511145.b0636,511145.b1084,511145.b1086,511145.b2474,511145.b2514,511145.b2532,511145.b3064,511145.b3146,511145.b3166,511145.b3167,511145.b3247,511145.b3644,511145.b3651,511145.b3706,511145.b3741,511145.b4166,511145.b4171	gluQ,queA,rlmH,rne,rluC,tmcA,hisS,trmJ,tsaD,rsmI,truB,rbfA,rng,yicC,trmH,mnmE,mnmG,queG,miaA
red	GO Process	GO:0046129	Purine ribonucleoside biosynthetic process	6	16	0.8	0.0448	511145.b0120,511145.b2784,511145.b2867,511145.b2868,511145.b2881,511145.b3650	speD,relA,xdhB,xdhC,xdhD,spoT
	GO Process	GO:0044281	Small molecule metabolic process	73	870	0.15	0.0490	511145.b0042,511145.b0052,511145.b0062,511145.b0114,511145.b0115,511145.b0116,511145.b0120,511145.b0144,511145.b0405,511145.b0419,511145.b0522,511145.b0628,511145.b0757,511145.b1224,511145.b1225,511145.b1415,511145.b1479,511145.b2096,511145.b2342,511145.b2388,511145.b2441,511145.b2478,511145.b2514,511145.b2599,511145.b2777,511145.b2784,511145.b2802,511145.b2803,511145.b2844,511145.b2867,511145.b2…	fixB,pdxA,araA,aceE,aceF,lpd,speD,gluQ,queA,yajO,purK,lipA,galK,narG,narH,aldA,maeA,gatY,fadI,glk,eutB,dapA,hisS,pheA,queE,relA,fucI,fucK,yqeF,xdhB,xdhC,ygeW,ygeX,hyuA,xdhD,guaD,ubiI,ubiH,hybB,gpr,garD,folP,rpoN,yhdE,nirB,nirC,pck,bioH,gntR,selB,lldD,spoT,ilvB,atpC,atpD,atpG,atpA,atpH,atpF,metE,udp,ubiE,ubiB,fadA,fdoH,fdoG,fsaB,coaA,queG,nrdD,yjjG,deoA,ytjC
	GO Process	GO:1901566	Organonitrogen compound biosynthetic process	48	509	0.2	0.0490	511145.b0052,511145.b0115,511145.b0120,511145.b0121,511145.b0144,511145.b0405,511145.b0475,511145.b0522,511145.b0635,511145.b1212,511145.b2184,511145.b2478,511145.b2514,511145.b2599,511145.b2777,511145.b2784,511145.b2867,511145.b2868,511145.b2870,511145.b2881,511145.b3168,511145.b3177,511145.b3208,511145.b3231,511145.b3294,511145.b3298,511145.b3310,511145.b3311,511145.b3318,511145.b3341,511145.b3…	pdxA,aceF,speD,speE,gluQ,queA,hemH,purK,mrdA,prmC,yejH,dapA,hisS,pheA,queE,relA,xdhB,xdhC,ygeW,xdhD,infB,folP,mtgA,rplM,rplQ,rpsM,rplN,rpsQ,rplW,rpsG,rpsL,mrcA,yhgF,bioH,selB,spoT,ilvB,atpC,atpD,atpG,atpA,atpH,atpF,metE,udp,coaA,queG,hflX
	GO Function	GO:0003824	Catalytic activity	171	2032	0.15	2.33e-07	511145.b0042,511145.b0052,511145.b0062,511145.b0114,511145.b0115,511145.b0116,511145.b0120,511145.b0121,511145.b0129,511145.b0144,511145.b0182,511145.b0271,511145.b0320,511145.b0405,511145.b0419,511145.b0475,511145.b0522,511145.b0565,511145.b0628,511145.b0633,511145.b0635,511145.b0636,511145.b0640,511145.b0721,511145.b0724,511145.b0757,511145.b0797,511145.b0829,511145.b0864,511145.b0867,511145.b0…	fixB,pdxA,araA,aceE,aceF,lpd,speD,speE,yadI,gluQ,lpxB,yagH,yahF,queA,yajO,hemH,purK,ompT,lipA,rlpA,mrdA,rlmH,holA,sdhC,sdhB,galK,rhlE,gsiA,artP,amiD,ftsK,msbA,lpxK,ycbZ,etk,rne,rluC,ndh,potA,nudJ,prmC,narG,narH,b1403,ydbC,hrpA,aldA,maeA,manX,manZ,mepM,uvrC,wzb,gatY,yehU,yehX,rtn,yejH,nuoF,fadI,glk,ucpA,eutB,tmcA,dapA,hisS,trmJ,lepB,pheA,intA,ygaP,yqaB,queE,relA,ygdH,fucI,fucK,yqeF,xdhB,xdhC,ygeW,…
	GO Function	GO:0043167	Ion binding	121	1335	0.18	3.92e-05	511145.b0042,511145.b0052,511145.b0062,511145.b0114,511145.b0115,511145.b0116,511145.b0144,511145.b0182,511145.b0450,511145.b0475,511145.b0522,511145.b0628,511145.b0635,511145.b0660,511145.b0721,511145.b0724,511145.b0757,511145.b0797,511145.b0829,511145.b0864,511145.b0867,511145.b0876,511145.b0890,511145.b0914,511145.b0915,511145.b0955,511145.b0981,511145.b1084,511145.b1109,511145.b1126,511145.b1…	fixB,pdxA,araA,aceE,aceF,lpd,gluQ,lpxB,glnK,hemH,purK,lipA,mrdA,ybeZ,sdhC,sdhB,galK,rhlE,gsiA,artP,amiD,ybjD,ftsK,msbA,lpxK,ycbZ,etk,rne,ndh,potA,cvrA,narG,narH,hrpA,maeA,mlc,mepM,gatY,yehU,yehX,yejH,ompC,atoC,nuoF,glk,tmcA,hda,hisS,yqaB,queE,relA,ygdH,fucI,fucK,xdhB,xdhC,ygeW,ygeX,hyuA,ygfM,xdhD,guaD,ubiI,ubiH,mutY,hybB,parC,cpdA,tsaD,pnp,infB,folP,arcB,yhcC,rplM,rng,yhdE,yheS,nirB,mrcA,yrfG,pck…
	GO Function	GO:0000166	Nucleotide binding	76	702	0.26	6.19e-05	511145.b0042,511145.b0052,511145.b0116,511145.b0144,511145.b0450,511145.b0478,511145.b0522,511145.b0660,511145.b0757,511145.b0797,511145.b0829,511145.b0864,511145.b0876,511145.b0890,511145.b0914,511145.b0915,511145.b0955,511145.b0981,511145.b1109,511145.b1126,511145.b1191,511145.b1413,511145.b1479,511145.b2126,511145.b2129,511145.b2184,511145.b2220,511145.b2284,511145.b2388,511145.b2474,511145.b2…	fixB,pdxA,lpd,gluQ,glnK,ybaL,purK,ybeZ,galK,rhlE,gsiA,artP,ybjD,ftsK,msbA,lpxK,ycbZ,etk,ndh,potA,cvrA,hrpA,maeA,yehU,yehX,yejH,atoC,nuoF,glk,tmcA,hda,hisS,relA,ygdH,fucK,xdhB,ygfM,ubiI,ubiH,parC,cpdA,pnp,infB,arcB,yheS,nirB,pck,livF,ftsY,nikD,nikE,selB,lldD,gpsA,recG,ilvB,gyrB,mnmE,atpC,atpD,atpG,atpA,mnmG,udp,ubiB,sthA,coaA,dnaB,dcuS,groS,groL,mutL,miaA,hflX,nrdD,yjjG
	GO Function	GO:0005488	Binding	169	2156	0.12	6.19e-05	511145.b0042,511145.b0052,511145.b0062,511145.b0093,511145.b0113,511145.b0114,511145.b0115,511145.b0116,511145.b0144,511145.b0182,511145.b0450,511145.b0475,511145.b0478,511145.b0522,511145.b0584,511145.b0628,511145.b0633,511145.b0635,511145.b0636,511145.b0640,511145.b0660,511145.b0721,511145.b0724,511145.b0757,511145.b0797,511145.b0829,511145.b0864,511145.b0867,511145.b0876,511145.b0890,511145.b0…	fixB,pdxA,araA,ftsQ,pdhR,aceE,aceF,lpd,gluQ,lpxB,glnK,hemH,ybaL,purK,fepA,lipA,rlpA,mrdA,rlmH,holA,ybeZ,sdhC,sdhB,galK,rhlE,gsiA,artP,amiD,ybjD,ftsK,msbA,lpxK,ycbZ,etk,rne,rluC,ndh,potA,cvrA,prmC,narG,narH,b1403,hrpA,aldA,maeA,mlc,mepM,uvrC,gatY,yegW,yehU,yehX,yejH,ompC,atoC,nuoF,glk,ptsH,yffS,tmcA,bamC,dapA,hda,yfgM,hisS,trmJ,lepB,intA,stpA,yqaB,queE,relA,ygdH,fucI,fucK,xdhB,xdhC,ygeW,ygeX,hyuA,…
	GO Function	GO:0036094	Small molecule binding	84	817	0.24	6.19e-05	511145.b0042,511145.b0052,511145.b0114,511145.b0115,511145.b0116,511145.b0144,511145.b0450,511145.b0478,511145.b0522,511145.b0635,511145.b0660,511145.b0757,511145.b0797,511145.b0829,511145.b0864,511145.b0876,511145.b0890,511145.b0914,511145.b0915,511145.b0955,511145.b0981,511145.b1109,511145.b1126,511145.b1191,511145.b1413,511145.b1479,511145.b2126,511145.b2129,511145.b2184,511145.b2220,511145.b2…	fixB,pdxA,aceE,aceF,lpd,gluQ,glnK,ybaL,purK,mrdA,ybeZ,galK,rhlE,gsiA,artP,ybjD,ftsK,msbA,lpxK,ycbZ,etk,ndh,potA,cvrA,hrpA,maeA,yehU,yehX,yejH,atoC,nuoF,glk,tmcA,hda,hisS,relA,ygdH,fucK,xdhB,ygeW,ygeX,ygfM,ubiI,ubiH,parC,cpdA,pnp,infB,arcB,yheS,nirB,mrcA,pck,livF,livK,ftsY,nikD,nikE,selB,lldD,gpsA,recG,ilvB,gyrB,mnmE,atpC,atpD,atpG,atpA,mnmG,udp,ubiB,sthA,coaA,rpoB,dnaB,dcuS,groS,groL,mutL,miaA,hf…
	GO Function	GO:0043168	Anion binding	78	734	0.25	6.19e-05	511145.b0042,511145.b0114,511145.b0115,511145.b0116,511145.b0144,511145.b0182,511145.b0450,511145.b0522,511145.b0635,511145.b0660,511145.b0757,511145.b0797,511145.b0829,511145.b0864,511145.b0876,511145.b0890,511145.b0914,511145.b0915,511145.b0955,511145.b0981,511145.b1109,511145.b1126,511145.b1191,511145.b1413,511145.b2126,511145.b2129,511145.b2184,511145.b2220,511145.b2284,511145.b2388,511145.b2…	fixB,aceE,aceF,lpd,gluQ,lpxB,glnK,purK,mrdA,ybeZ,galK,rhlE,gsiA,artP,ybjD,ftsK,msbA,lpxK,ycbZ,etk,ndh,potA,cvrA,hrpA,yehU,yehX,yejH,atoC,nuoF,glk,tmcA,hda,hisS,relA,ygdH,fucK,xdhB,ygeW,ygeX,ygfM,ubiI,ubiH,parC,pnp,infB,arcB,yheS,nirB,mrcA,pck,livF,livK,ftsY,nikD,nikE,selB,lldD,recG,ilvB,gyrB,mnmE,atpC,atpD,atpG,atpA,mnmG,udp,ubiB,sthA,coaA,dnaB,dcuS,groS,groL,mutL,miaA,hflX,nrdD
	GO Function	GO:0032555	Purine ribonucleotide binding	56	506	0.27	0.00082	511145.b0144,511145.b0450,511145.b0522,511145.b0660,511145.b0757,511145.b0797,511145.b0829,511145.b0864,511145.b0876,511145.b0890,511145.b0914,511145.b0915,511145.b0955,511145.b0981,511145.b1126,511145.b1413,511145.b2126,511145.b2129,511145.b2184,511145.b2220,511145.b2388,511145.b2474,511145.b2496,511145.b2514,511145.b2784,511145.b2795,511145.b2803,511145.b3019,511145.b3164,511145.b3168,511145.b3…	gluQ,glnK,purK,ybeZ,galK,rhlE,gsiA,artP,ybjD,ftsK,msbA,lpxK,ycbZ,etk,potA,hrpA,yehU,yehX,yejH,atoC,glk,tmcA,hda,hisS,relA,ygdH,fucK,parC,pnp,infB,arcB,yheS,pck,livF,ftsY,nikD,nikE,selB,recG,gyrB,mnmE,atpC,atpD,atpG,atpA,udp,ubiB,coaA,dnaB,dcuS,groS,groL,mutL,miaA,hflX,nrdD
	GO Function	GO:0097159	Organic cyclic compound binding	119	1414	0.15	0.00082	511145.b0042,511145.b0052,511145.b0113,511145.b0114,511145.b0115,511145.b0116,511145.b0144,511145.b0450,511145.b0478,511145.b0522,511145.b0635,511145.b0640,511145.b0660,511145.b0721,511145.b0757,511145.b0797,511145.b0829,511145.b0864,511145.b0876,511145.b0890,511145.b0914,511145.b0915,511145.b0955,511145.b0981,511145.b1084,511145.b1086,511145.b1109,511145.b1126,511145.b1191,511145.b1212,511145.b1…	fixB,pdxA,pdhR,aceE,aceF,lpd,gluQ,glnK,ybaL,purK,mrdA,holA,ybeZ,sdhC,galK,rhlE,gsiA,artP,ybjD,ftsK,msbA,lpxK,ycbZ,etk,rne,rluC,ndh,potA,cvrA,prmC,narG,b1403,hrpA,maeA,mlc,uvrC,yegW,yehU,yehX,yejH,atoC,nuoF,glk,yffS,tmcA,hda,hisS,trmJ,intA,stpA,relA,ygdH,fucK,xdhB,ygeX,ygfM,ubiI,ubiH,mutY,parC,cpdA,yqjI,pnp,truB,infB,rpoN,arcB,rplM,rng,rpoA,rpsM,rplN,rpsQ,rplW,rpsG,rpsL,yheS,nirB,mrcA,pck,yhgF,gnt…
	GO Function	GO:0097367	Carbohydrate derivative binding	61	568	0.26	0.00082	511145.b0144,511145.b0450,511145.b0522,511145.b0633,511145.b0660,511145.b0757,511145.b0797,511145.b0829,511145.b0864,511145.b0876,511145.b0890,511145.b0914,511145.b0915,511145.b0955,511145.b0981,511145.b1126,511145.b1413,511145.b2126,511145.b2129,511145.b2184,511145.b2220,511145.b2284,511145.b2388,511145.b2474,511145.b2496,511145.b2514,511145.b2784,511145.b2795,511145.b2803,511145.b3019,511145.b3…	gluQ,glnK,purK,rlpA,ybeZ,galK,rhlE,gsiA,artP,ybjD,ftsK,msbA,lpxK,ycbZ,etk,potA,hrpA,yehU,yehX,yejH,atoC,nuoF,glk,tmcA,hda,hisS,relA,ygdH,fucK,parC,pnp,infB,arcB,yheS,pck,livF,ftsY,nikD,nikE,selB,lldD,recG,gyrB,mnmE,atpC,atpD,atpG,atpA,udp,ubiB,ftsN,coaA,rpoB,dnaB,dcuS,groS,groL,mutL,miaA,hflX,nrdD
	GO Function	GO:1901363	Heterocyclic compound binding	119	1414	0.15	0.00082	511145.b0042,511145.b0052,511145.b0113,511145.b0114,511145.b0115,511145.b0116,511145.b0144,511145.b0450,511145.b0478,511145.b0522,511145.b0635,511145.b0640,511145.b0660,511145.b0721,511145.b0757,511145.b0797,511145.b0829,511145.b0864,511145.b0876,511145.b0890,511145.b0914,511145.b0915,511145.b0955,511145.b0981,511145.b1084,511145.b1086,511145.b1109,511145.b1126,511145.b1191,511145.b1212,511145.b1…	fixB,pdxA,pdhR,aceE,aceF,lpd,gluQ,glnK,ybaL,purK,mrdA,holA,ybeZ,sdhC,galK,rhlE,gsiA,artP,ybjD,ftsK,msbA,lpxK,ycbZ,etk,rne,rluC,ndh,potA,cvrA,prmC,narG,b1403,hrpA,maeA,mlc,uvrC,yegW,yehU,yehX,yejH,atoC,nuoF,glk,yffS,tmcA,hda,hisS,trmJ,intA,stpA,relA,ygdH,fucK,xdhB,ygeX,ygfM,ubiI,ubiH,mutY,parC,cpdA,yqjI,pnp,truB,infB,rpoN,arcB,rplM,rng,rpoA,rpsM,rplN,rpsQ,rplW,rpsG,rpsL,yheS,nirB,mrcA,pck,yhgF,gnt…
	GO Function	GO:0032553	Ribonucleotide binding	58	541	0.26	0.00098	511145.b0144,511145.b0450,511145.b0522,511145.b0660,511145.b0757,511145.b0797,511145.b0829,511145.b0864,511145.b0876,511145.b0890,511145.b0914,511145.b0915,511145.b0955,511145.b0981,511145.b1126,511145.b1413,511145.b2126,511145.b2129,511145.b2184,511145.b2220,511145.b2284,511145.b2388,511145.b2474,511145.b2496,511145.b2514,511145.b2784,511145.b2795,511145.b2803,511145.b3019,511145.b3164,511145.b3…	gluQ,glnK,purK,ybeZ,galK,rhlE,gsiA,artP,ybjD,ftsK,msbA,lpxK,ycbZ,etk,potA,hrpA,yehU,yehX,yejH,atoC,nuoF,glk,tmcA,hda,hisS,relA,ygdH,fucK,parC,pnp,infB,arcB,yheS,pck,livF,ftsY,nikD,nikE,selB,lldD,recG,gyrB,mnmE,atpC,atpD,atpG,atpA,udp,ubiB,coaA,dnaB,dcuS,groS,groL,mutL,miaA,hflX,nrdD
	GO Function	GO:0032559	Adenyl ribonucleotide binding	50	450	0.27	0.0018	511145.b0144,511145.b0450,511145.b0522,511145.b0660,511145.b0757,511145.b0797,511145.b0829,511145.b0864,511145.b0876,511145.b0890,511145.b0914,511145.b0915,511145.b0955,511145.b0981,511145.b1126,511145.b1413,511145.b2126,511145.b2129,511145.b2184,511145.b2220,511145.b2388,511145.b2474,511145.b2496,511145.b2514,511145.b2784,511145.b2803,511145.b3019,511145.b3210,511145.b3352,511145.b3403,511145.b3…	gluQ,glnK,purK,ybeZ,galK,rhlE,gsiA,artP,ybjD,ftsK,msbA,lpxK,ycbZ,etk,potA,hrpA,yehU,yehX,yejH,atoC,glk,tmcA,hda,hisS,relA,fucK,parC,arcB,yheS,pck,livF,nikD,nikE,recG,gyrB,atpC,atpD,atpG,atpA,udp,ubiB,coaA,dnaB,dcuS,groS,groL,mutL,miaA,hflX,nrdD
	GO Function	GO:0035639	Purine ribonucleoside triphosphate binding	53	491	0.26	0.0018	511145.b0144,511145.b0450,511145.b0522,511145.b0660,511145.b0757,511145.b0797,511145.b0829,511145.b0864,511145.b0876,511145.b0890,511145.b0914,511145.b0915,511145.b0955,511145.b0981,511145.b1126,511145.b1413,511145.b2126,511145.b2129,511145.b2184,511145.b2220,511145.b2388,511145.b2474,511145.b2514,511145.b2784,511145.b2803,511145.b3019,511145.b3168,511145.b3210,511145.b3352,511145.b3403,511145.b3…	gluQ,glnK,purK,ybeZ,galK,rhlE,gsiA,artP,ybjD,ftsK,msbA,lpxK,ycbZ,etk,potA,hrpA,yehU,yehX,yejH,atoC,glk,tmcA,hisS,relA,fucK,parC,infB,arcB,yheS,pck,livF,ftsY,nikD,nikE,selB,recG,gyrB,mnmE,atpC,atpD,atpG,atpA,udp,ubiB,coaA,dnaB,dcuS,groS,groL,mutL,miaA,hflX,nrdD
	GO Function	GO:0005524	ATP binding	49	444	0.27	0.0022	511145.b0144,511145.b0450,511145.b0522,511145.b0660,511145.b0757,511145.b0797,511145.b0829,511145.b0864,511145.b0876,511145.b0890,511145.b0914,511145.b0915,511145.b0955,511145.b0981,511145.b1126,511145.b1413,511145.b2126,511145.b2129,511145.b2184,511145.b2220,511145.b2388,511145.b2474,511145.b2514,511145.b2784,511145.b2803,511145.b3019,511145.b3210,511145.b3352,511145.b3403,511145.b3454,511145.b3…	gluQ,glnK,purK,ybeZ,galK,rhlE,gsiA,artP,ybjD,ftsK,msbA,lpxK,ycbZ,etk,potA,hrpA,yehU,yehX,yejH,atoC,glk,tmcA,hisS,relA,fucK,parC,arcB,yheS,pck,livF,nikD,nikE,recG,gyrB,atpC,atpD,atpG,atpA,udp,ubiB,coaA,dnaB,dcuS,groS,groL,mutL,miaA,hflX,nrdD
blue	GO Function	GO:0046933	Proton-transporting ATP synthase activity, rotational mechanism	6	8	1.1	0.0042	511145.b3731,511145.b3732,511145.b3733,511145.b3734,511145.b3735,511145.b3736	atpC,atpD,atpG,atpA,atpH,atpF
	GO Function	GO:0017111	Nucleoside-triphosphatase activity	26	186	0.37	0.0066	511145.b0797,511145.b0829,511145.b0864,511145.b0890,511145.b0914,511145.b0955,511145.b1126,511145.b1134,511145.b1413,511145.b2129,511145.b2184,511145.b3019,511145.b3168,511145.b3352,511145.b3454,511145.b3464,511145.b3479,511145.b3480,511145.b3590,511145.b3652,511145.b3699,511145.b3706,511145.b4052,511145.b4143,511145.b4170,511145.b4173	rhlE,gsiA,artP,ftsK,msbA,ycbZ,potA,nudJ,hrpA,yehX,yejH,parC,infB,yheS,livF,ftsY,nikD,nikE,selB,recG,gyrB,mnmE,dnaB,groL,mutL,hflX
	GO Function	GO:0016462	Pyrophosphatase activity	28	217	0.34	0.0116	511145.b0797,511145.b0829,511145.b0864,511145.b0890,511145.b0914,511145.b0955,511145.b1126,511145.b1134,511145.b1413,511145.b2129,511145.b2184,511145.b3019,511145.b3168,511145.b3248,511145.b3352,511145.b3454,511145.b3464,511145.b3479,511145.b3480,511145.b3590,511145.b3652,511145.b3699,511145.b3706,511145.b3918,511145.b4052,511145.b4143,511145.b4170,511145.b4173	rhlE,gsiA,artP,ftsK,msbA,ycbZ,potA,nudJ,hrpA,yehX,yejH,parC,infB,yhdE,yheS,livF,ftsY,nikD,nikE,selB,recG,gyrB,mnmE,cdh,dnaB,groL,mutL,hflX
	GO Function	GO:0140098	Catalytic activity, acting on RNA	22	150	0.39	0.0116	511145.b0144,511145.b0405,511145.b0636,511145.b0797,511145.b1084,511145.b1086,511145.b1413,511145.b2184,511145.b2514,511145.b2532,511145.b3146,511145.b3164,511145.b3166,511145.b3202,511145.b3247,511145.b3295,511145.b3644,511145.b3651,511145.b3987,511145.b3988,511145.b4171,511145.b4483	gluQ,queA,rlmH,rhlE,rne,rluC,hrpA,yejH,hisS,trmJ,rsmI,pnp,truB,rpoN,rng,rpoA,yicC,trmH,rpoB,rpoC,miaA,tatD
	GO Function	GO:0016787	Hydrolase activity	62	687	0.18	0.0272	511145.b0271,511145.b0565,511145.b0635,511145.b0797,511145.b0829,511145.b0864,511145.b0867,511145.b0890,511145.b0914,511145.b0955,511145.b1084,511145.b1126,511145.b1134,511145.b1413,511145.b1856,511145.b1913,511145.b2061,511145.b2129,511145.b2176,511145.b2184,511145.b2568,511145.b2690,511145.b2784,511145.b2795,511145.b2873,511145.b2883,511145.b2961,511145.b2963,511145.b3001,511145.b3019,511145.b3…	yagH,ompT,mrdA,rhlE,gsiA,artP,amiD,ftsK,msbA,ycbZ,rne,potA,nudJ,hrpA,mepM,uvrC,wzb,yehX,rtn,yejH,lepB,yqaB,relA,ygdH,hyuA,guaD,mutY,mltC,gpr,parC,cpdA,tsaD,pnp,infB,rng,yhdE,yheS,yheT,mrcA,yrfG,bioH,livF,ftsY,nikD,nikE,selB,envC,yicC,spoT,recG,yidA,gyrB,mnmE,pldA,yigL,cdh,dnaB,groL,mutL,hflX,yjjG,tatD
purple	GO Function	GO:0016887	ATPase activity	21	154	0.36	0.0310	511145.b0797,511145.b0829,511145.b0864,511145.b0890,511145.b0914,511145.b0955,511145.b1126,511145.b1413,511145.b2129,511145.b2184,511145.b3019,511145.b3352,511145.b3454,511145.b3479,511145.b3480,511145.b3652,511145.b3699,511145.b4052,511145.b4143,511145.b4170,511145.b4173	rhlE,gsiA,artP,ftsK,msbA,ycbZ,potA,hrpA,yehX,yejH,parC,yheS,livF,nikD,nikE,recG,gyrB,dnaB,groL,mutL,hflX
	GO Function	GO:0015078	Proton transmembrane transporter activity	12	65	0.49	0.0440	511145.b0478,511145.b1191,511145.b2964,511145.b3528,511145.b3731,511145.b3732,511145.b3733,511145.b3734,511145.b3735,511145.b3736,511145.b3962,511145.b4111	ybaL,cvrA,nupG,dctA,atpC,atpD,atpG,atpA,atpH,atpF,sthA,proP
	GO Function	GO:0019829	ATPase-coupled cation transmembrane transporter activity	6	16	0.8	0.0440	511145.b3479,511145.b3480,511145.b3732,511145.b3733,511145.b3735,511145.b3736	nikD,nikE,atpD,atpG,atpH,atpF
	GO Function	GO:0046961	Proton-transporting ATPase activity, rotational mechanism	4	5	1.13	0.0440	511145.b3732,511145.b3733,511145.b3735,511145.b3736	atpD,atpG,atpH,atpF
	GO Component	GO:0032991	Protein-containing complex	64	480	0.35	2.94e-07	511145.b0054,511145.b0114,511145.b0115,511145.b0116,511145.b0177,511145.b0320,511145.b0552,511145.b0640,511145.b0721,511145.b0864,511145.b0914,511145.b1109,511145.b1126,511145.b1224,511145.b1225,511145.b1913,511145.b2215,511145.b2284,511145.b2441,511145.b2477,511145.b2513,511145.b2595,511145.b2669,511145.b2995,511145.b3005,511145.b3006,511145.b3019,511145.b3035,511145.b3175,511145.b3202,511145.b3…	lptD,aceE,aceF,lpd,bamA,yahF,b0552,holA,sdhC,artP,msbA,ndh,potA,narG,narH,uvrC,ompC,nuoF,eutB,bamC,yfgM,bamD,stpA,hybB,exbD,exbB,parC,tolC,secG,rpoN,rplM,rplQ,rpsM,rplN,rpsQ,rplW,rpsG,rpsL,nirB,gpsA,recG,ilvB,gyrB,atpC,atpD,atpG,atpA,atpH,atpF,yigZ,fdoH,fdoG,oxyR,btuB,dnaB,groS,groL,mutL,hflK,hflC,priB,tamA,tamB,nrdD
	GO Component	GO:0005622	Intracellular	126	1453	0.16	3.31e-05	511145.b0052,511145.b0062,511145.b0114,511145.b0115,511145.b0116,511145.b0120,511145.b0121,511145.b0129,511145.b0144,511145.b0182,511145.b0320,511145.b0405,511145.b0419,511145.b0450,511145.b0475,511145.b0522,511145.b0628,511145.b0636,511145.b0640,511145.b0660,511145.b0721,511145.b0757,511145.b0797,511145.b1084,511145.b1086,511145.b1406,511145.b1415,511145.b1479,511145.b1594,511145.b1817,511145.b1…	pdxA,araA,aceE,aceF,lpd,speD,speE,yadI,gluQ,lpxB,yahF,queA,yajO,glnK,hemH,purK,lipA,rlmH,holA,ybeZ,sdhC,galK,rhlE,rne,rluC,ydbC,aldA,maeA,mlc,manX,uvrC,gatY,atoC,fadI,glk,ptsH,eutB,yffS,tmcA,dapA,hda,hisS,trmJ,pheA,stpA,queE,ygdH,fucI,fucK,yqeF,hyuA,ubiI,ubiH,parC,tsaD,yqjI,agaV,rsmI,pnp,truB,rbfA,infB,folP,rplM,rng,yhdE,rplQ,rpoA,rpsM,rplN,rpsQ,rplW,rpsG,rpsL,yrfG,pck,yhgF,bioH,gntR,ftsY,selB,gp…
	GO Component	GO:0031230	Intrinsic component of cell outer membrane	11	31	0.78	0.00082	511145.b0177,511145.b0565,511145.b0584,511145.b1451,511145.b2215,511145.b2477,511145.b2595,511145.b3035,511145.b3821,511145.b3966,511145.b4220	bamA,ompT,fepA,yncD,ompC,bamC,bamD,tolC,pldA,btuB,tamA
	GO Component	GO:0005737	Cytoplasm	116	1399	0.15	0.00083	511145.b0052,511145.b0062,511145.b0114,511145.b0115,511145.b0116,511145.b0120,511145.b0121,511145.b0129,511145.b0144,511145.b0182,511145.b0320,511145.b0405,511145.b0419,511145.b0450,511145.b0475,511145.b0522,511145.b0628,511145.b0636,511145.b0660,511145.b0757,511145.b0797,511145.b1084,511145.b1086,511145.b1406,511145.b1415,511145.b1479,511145.b1594,511145.b1817,511145.b1913,511145.b2096,511145.b2…	pdxA,araA,aceE,aceF,lpd,speD,speE,yadI,gluQ,lpxB,yahF,queA,yajO,glnK,hemH,purK,lipA,rlmH,ybeZ,galK,rhlE,rne,rluC,ydbC,aldA,maeA,mlc,manX,uvrC,gatY,atoC,fadI,glk,ptsH,eutB,yffS,tmcA,dapA,hda,hisS,trmJ,pheA,stpA,queE,ygdH,fucI,fucK,yqeF,hyuA,ubiI,ubiH,parC,tsaD,yqjI,agaV,rsmI,pnp,truB,rbfA,infB,folP,rplM,rng,yhdE,rplQ,rpoA,rpsM,rplN,rpsQ,rplW,rpsG,rpsL,yrfG,pck,yhgF,bioH,gntR,ftsY,selB,gpsA,yibN,wa…
	GO Component	GO:0098796	Membrane protein complex	25	160	0.42	0.0011	511145.b0177,511145.b0552,511145.b0721,511145.b0864,511145.b0914,511145.b1109,511145.b1126,511145.b1224,511145.b1225,511145.b2215,511145.b2284,511145.b2477,511145.b2595,511145.b3005,511145.b3006,511145.b3035,511145.b3731,511145.b3732,511145.b3733,511145.b3734,511145.b3735,511145.b3736,511145.b3966,511145.b4174,511145.b4175	bamA,b0552,sdhC,artP,msbA,ndh,potA,narG,narH,ompC,nuoF,bamC,bamD,exbD,exbB,tolC,atpC,atpD,atpG,atpA,atpH,atpF,btuB,hflK,hflC
	GO Component	GO:0110165	Cellular anatomical entity	196	2845	0.06	0.0035	511145.b0052,511145.b0054,511145.b0062,511145.b0083,511145.b0093,511145.b0114,511145.b0115,511145.b0116,511145.b0120,511145.b0121,511145.b0129,511145.b0144,511145.b0177,511145.b0182,511145.b0320,511145.b0405,511145.b0419,511145.b0450,511145.b0475,511145.b0478,511145.b0522,511145.b0552,511145.b0565,511145.b0584,511145.b0628,511145.b0633,511145.b0635,511145.b0636,511145.b0660,511145.b0721,511145.b0…	pdxA,lptD,araA,ftsL,ftsQ,aceE,aceF,lpd,speD,speE,yadI,gluQ,bamA,lpxB,yahF,queA,yajO,glnK,hemH,ybaL,purK,b0552,ompT,fepA,lipA,rlpA,mrdA,rlmH,ybeZ,sdhC,sdhB,galK,rhlE,gsiA,artP,amiD,ftsK,msbA,lpxK,yccS,etk,rne,rluC,ndh,potA,ymfE,cvrA,narG,narH,ydbC,aldA,yncD,maeA,gadC,mlc,manX,manZ,mepM,uvrC,gatY,yehU,rtn,ompC,atoC,nuoF,fadI,glk,ptsH,eutB,yffS,tmcA,bamC,dapA,hda,yfgM,hisS,trmJ,lepB,bamD,pheA,ygaP,s…
	GO Component	GO:0005829	Cytosol	88	1044	0.15	0.0041	511145.b0062,511145.b0114,511145.b0116,511145.b0120,511145.b0121,511145.b0144,511145.b0320,511145.b0405,511145.b0419,511145.b0450,511145.b0522,511145.b0628,511145.b0660,511145.b0757,511145.b0797,511145.b1086,511145.b1406,511145.b1415,511145.b1479,511145.b1817,511145.b2096,511145.b2342,511145.b2388,511145.b2415,511145.b2441,511145.b2450,511145.b2478,511145.b2496,511145.b2514,511145.b2532,511145.b2…	araA,aceE,lpd,speD,speE,gluQ,yahF,queA,yajO,glnK,purK,lipA,ybeZ,galK,rhlE,rluC,ydbC,aldA,maeA,manX,gatY,fadI,glk,ptsH,eutB,yffS,dapA,hda,hisS,trmJ,stpA,queE,ygdH,fucI,fucK,hyuA,parC,tsaD,yqjI,pnp,truB,rbfA,infB,folP,rplM,rplQ,rpoA,rpsM,rplN,rpsQ,rplW,rpsG,rpsL,yrfG,pck,yhgF,gntR,ftsY,selB,gpsA,yibN,waaF,waaU,yicC,spoT,recG,yidA,gyrB,mnmE,mnmG,yigL,metE,udp,fdoG,pflD,oxyR,sthA,rpoB,rpoC,dnaB,ssb,y…
	GO Component	GO:0045259	Proton-transporting ATP synthase complex	6	10	1.0	0.0041	511145.b3731,511145.b3732,511145.b3733,511145.b3734,511145.b3735,511145.b3736	atpC,atpD,atpG,atpA,atpH,atpF
	GO Component	GO:0045261	Proton-transporting ATP synthase complex, catalytic core F(1)	5	6	1.15	0.0041	511145.b3731,511145.b3732,511145.b3733,511145.b3734,511145.b3735	atpC,atpD,atpG,atpA,atpH
black	GO Component	GO:1990204	Oxidoreductase complex	12	62	0.51	0.0119	511145.b0114,511145.b0115,511145.b0116,511145.b0721,511145.b1109,511145.b1224,511145.b1225,511145.b2284,511145.b2995,511145.b3608,511145.b3893,511145.b3894	aceE,aceF,lpd,sdhC,ndh,narG,narH,nuoF,hybB,gpsA,fdoH,fdoG
grey	GO Component	GO:0009279	Cell outer membrane	17	125	0.36	0.0329	511145.b0054,511145.b0177,511145.b0552,511145.b0565,511145.b0584,511145.b0633,511145.b0867,511145.b1451,511145.b2215,511145.b2477,511145.b2595,511145.b2963,511145.b3035,511145.b3552,511145.b3821,511145.b3966,511145.b4220	lptD,bamA,b0552,ompT,fepA,rlpA,amiD,yncD,ompC,bamC,bamD,mltC,tolC,yiaD,pldA,btuB,tamA
	GO Component	GO:0030312	External encapsulating structure	18	136	0.35	0.0329	511145.b0054,511145.b0177,511145.b0552,511145.b0565,511145.b0584,511145.b0633,511145.b0867,511145.b1451,511145.b2215,511145.b2477,511145.b2595,511145.b2963,511145.b3035,511145.b3208,511145.b3552,511145.b3821,511145.b3966,511145.b4220	lptD,bamA,b0552,ompT,fepA,rlpA,amiD,yncD,ompC,bamC,bamD,mltC,tolC,mtgA,yiaD,pldA,btuB,tamA
	GO Component	GO:0045203	Integral component of cell outer membrane	5	13	0.81	0.0330	511145.b0584,511145.b2215,511145.b3035,511145.b3821,511145.b4220	fepA,ompC,tolC,pldA,tamA
maroon	GO Component	GO:0045254	Pyruvate dehydrogenase complex	3	3	1.23	0.0381	511145.b0114,511145.b0115,511145.b0116	aceE,aceF,lpd
cyan	STRING clusters	CL:28	Translation, and Protein export	32	179	0.48	0.00013	511145.b0405,511145.b1212,511145.b2184,511145.b2513,511145.b2514,511145.b2568,511145.b3064,511145.b3166,511145.b3167,511145.b3168,511145.b3175,511145.b3231,511145.b3294,511145.b3295,511145.b3298,511145.b3310,511145.b3311,511145.b3318,511145.b3341,511145.b3342,511145.b3407,511145.b3464,511145.b3731,511145.b3732,511145.b3733,511145.b3734,511145.b3735,511145.b3736,511145.b3987,511145.b3988,511145.b4…	queA,prmC,yejH,yfgM,hisS,lepB,tsaD,truB,rbfA,infB,secG,rplM,rplQ,rpoA,rpsM,rplN,rpsQ,rplW,rpsG,rpsL,yhgF,ftsY,atpC,atpD,atpG,atpA,atpH,atpF,rpoB,rpoC,priB,tatD
	STRING clusters	CL:30	Translation, and Protein export	30	162	0.49	0.00013	511145.b0405,511145.b2184,511145.b2513,511145.b2514,511145.b2568,511145.b3166,511145.b3167,511145.b3168,511145.b3175,511145.b3231,511145.b3294,511145.b3295,511145.b3298,511145.b3310,511145.b3311,511145.b3318,511145.b3341,511145.b3342,511145.b3407,511145.b3464,511145.b3731,511145.b3732,511145.b3733,511145.b3734,511145.b3735,511145.b3736,511145.b3987,511145.b3988,511145.b4201,511145.b4483	queA,yejH,yfgM,hisS,lepB,truB,rbfA,infB,secG,rplM,rplQ,rpoA,rpsM,rplN,rpsQ,rplW,rpsG,rpsL,yhgF,ftsY,atpC,atpD,atpG,atpA,atpH,atpF,rpoB,rpoC,priB,tatD
	STRING clusters	CL:31	Translation, and Protein export	27	146	0.49	0.00025	511145.b0405,511145.b2513,511145.b2514,511145.b2568,511145.b3166,511145.b3167,511145.b3168,511145.b3175,511145.b3231,511145.b3294,511145.b3295,511145.b3298,511145.b3310,511145.b3311,511145.b3318,511145.b3341,511145.b3342,511145.b3464,511145.b3731,511145.b3732,511145.b3733,511145.b3734,511145.b3735,511145.b3736,511145.b3987,511145.b4201,511145.b4483	queA,yfgM,hisS,lepB,truB,rbfA,infB,secG,rplM,rplQ,rpoA,rpsM,rplN,rpsQ,rplW,rpsG,rpsL,ftsY,atpC,atpD,atpG,atpA,atpH,atpF,rpoB,priB,tatD
	STRING clusters	CL:34	Ribosome, and translation factor activity, RNA binding	21	101	0.54	0.00070	511145.b2568,511145.b3166,511145.b3167,511145.b3168,511145.b3231,511145.b3294,511145.b3295,511145.b3298,511145.b3310,511145.b3311,511145.b3318,511145.b3341,511145.b3342,511145.b3731,511145.b3732,511145.b3733,511145.b3734,511145.b3735,511145.b3736,511145.b3987,511145.b4201	lepB,truB,rbfA,infB,rplM,rplQ,rpoA,rpsM,rplN,rpsQ,rplW,rpsG,rpsL,atpC,atpD,atpG,atpA,atpH,atpF,rpoB,priB
	STRING clusters	CL:35	Ribosome, and proton channel activity	20	93	0.56	0.00070	511145.b3166,511145.b3167,511145.b3168,511145.b3231,511145.b3294,511145.b3295,511145.b3298,511145.b3310,511145.b3311,511145.b3318,511145.b3341,511145.b3342,511145.b3731,511145.b3732,511145.b3733,511145.b3734,511145.b3735,511145.b3736,511145.b3987,511145.b4201	truB,rbfA,infB,rplM,rplQ,rpoA,rpsM,rplN,rpsQ,rplW,rpsG,rpsL,atpC,atpD,atpG,atpA,atpH,atpF,rpoB,priB
	STRING clusters	CL:32	Translation, and proton channel activity	23	128	0.48	0.0012	511145.b2513,511145.b2514,511145.b2568,511145.b3166,511145.b3167,511145.b3168,511145.b3231,511145.b3294,511145.b3295,511145.b3298,511145.b3310,511145.b3311,511145.b3318,511145.b3341,511145.b3342,511145.b3731,511145.b3732,511145.b3733,511145.b3734,511145.b3735,511145.b3736,511145.b3987,511145.b4201	yfgM,hisS,lepB,truB,rbfA,infB,rplM,rplQ,rpoA,rpsM,rplN,rpsQ,rplW,rpsG,rpsL,atpC,atpD,atpG,atpA,atpH,atpF,rpoB,priB
lightblue	STRING clusters	CL:7682	Mixed, incl. Purine salvage, and carboxylate reductase activity	9	20	0.88	0.0022	511145.b2867,511145.b2868,511145.b2870,511145.b2871,511145.b2873,511145.b2875,511145.b2880,511145.b2881,511145.b2883	xdhB,xdhC,ygeW,ygeX,hyuA,yqeB,ygfM,xdhD,guaD
lightgreen	STRING clusters	CL:1132	Cell division site, and cytoskeleton	9	30	0.7	0.0214	511145.b0083,511145.b0093,511145.b0633,511145.b0635,511145.b0636,511145.b3247,511145.b3248,511145.b3250,511145.b3933	ftsL,ftsQ,rlpA,mrdA,rlmH,rng,yhdE,mreC,ftsN
	STRING clusters	CL:7684	Mixed, incl. Selenocompound metabolism, and diaminopropionate ammonia-lyase activity	6	11	0.96	0.0214	511145.b2870,511145.b2871,511145.b2873,511145.b2875,511145.b2880,511145.b2881	ygeW,ygeX,hyuA,yqeB,ygfM,xdhD
	STRING clusters	CL:1168	Mixed, incl. cytoskeleton, and Lytic transglycolase	6	12	0.93	0.0254	511145.b0633,511145.b0635,511145.b0636,511145.b3247,511145.b3248,511145.b3250	rlpA,mrdA,rlmH,rng,yhdE,mreC
	STRING clusters	CL:203	Proton channel activity	5	7	1.08	0.0254	511145.b3731,511145.b3732,511145.b3733,511145.b3735,511145.b3736	atpC,atpD,atpG,atpH,atpF
	UniProt Keywords	KW-0066	ATP synthesis	6	9	1.05	0.0311	511145.b3731,511145.b3732,511145.b3733,511145.b3734,511145.b3735,511145.b3736	atpC,atpD,atpG,atpA,atpH,atpF
	UniProt Keywords	KW-0139	CF(1)	5	5	1.23	0.0311	511145.b3731,511145.b3732,511145.b3733,511145.b3734,511145.b3735	atpC,atpD,atpG,atpA,atpH
	UniProt Keywords	KW-0547	Nucleotide-binding	51	506	0.23	0.0311	511145.b0144,511145.b0450,511145.b0478,511145.b0522,511145.b0660,511145.b0757,511145.b0797,511145.b0829,511145.b0864,511145.b0876,511145.b0890,511145.b0914,511145.b0915,511145.b0981,511145.b1126,511145.b1413,511145.b2126,511145.b2129,511145.b2184,511145.b2220,511145.b2388,511145.b2474,511145.b2496,511145.b2514,511145.b2784,511145.b2803,511145.b3032,511145.b3168,511145.b3210,511145.b3352,511145.b3…	gluQ,glnK,ybaL,purK,ybeZ,galK,rhlE,gsiA,artP,ybjD,ftsK,msbA,lpxK,etk,potA,hrpA,yehU,yehX,yejH,atoC,glk,tmcA,hda,hisS,relA,fucK,cpdA,infB,arcB,yheS,pck,livF,ftsY,nikD,nikE,selB,recG,gyrB,mnmE,atpD,atpA,ubiB,coaA,dnaB,dcuS,groL,mutL,miaA,hflX,nrdD,yjjG
	UniProt Keywords	KW-0375	Hydrogen ion transport	6	13	0.89	0.0348	511145.b3731,511145.b3732,511145.b3733,511145.b3734,511145.b3735,511145.b3736	atpC,atpD,atpG,atpA,atpH,atpF

## Sheet: Table S8 - NaCl + glycerol
Supplementary Table S8: Detailed summary of the functional enrichments found for shared up- and downregulated proteins in NaCl and glycerol with the help of the STRING database (version 11.5).
Color	category	term ID	term description	observed gene count	background gene count	strength	false discovery rate	matching proteins in your network (IDs)	matching proteins in your network (labels)
Upregulated
	GO Component	GO:0098552	Side of membrane	9	63	0.7	0.0266	511145.b0378,511145.b0441,511145.b1175,511145.b1209,511145.b1304,511145.b2195,511145.b2520,511145.b3147,511145.b3290	yaiW,ppiD,minD,lolB,pspA,dsbE,yfhM,lpoA,trkA
Downregulated
	GO Process	GO:0071704	Organic substance metabolic process	113	1942	0.2	7.43e-08	511145.b0014,511145.b0030,511145.b0049,511145.b0051,511145.b0143,511145.b0307,511145.b0342,511145.b0344,511145.b0398,511145.b0423,511145.b0578,511145.b0611,511145.b0656,511145.b0659,511145.b0676,511145.b0781,511145.b0835,511145.b0884,511145.b0905,511145.b0931,511145.b0948,511145.b0949,511145.b0967,511145.b1002,511145.b1107,511145.b1131,511145.b1135,511145.b1159,511145.b1226,511145.b1234,511145.b1…	dnaK,rihC,apaH,rsmA,pcnB,ykgF,lacA,lacZ,sbcD,thiI,nfsB,rna,b0656,ybeY,nagC,moaA,rimO,infA,ycaO,pncB,rlmL,uup,rlmI,agp,nagZ,purB,rluE,mcrA,narJ,rssA,tdk,yciV,ribA,paaY,gadB,uxaB,uidA,rsmF,yebK,cdd,murQ,aegA,rpoE,trmN,pssA,rluD,rnlA,rlmD,truC,sdaB,ygeY,yqeA,speA,hybF,hybE,hybA,metC,parE,nudF,rlmG,uxaA,uxaC,tdcF,tdcE,tdcB,garK,garR,yhbT,dacB,tldD,prmA,dam,malT,rlmJ,kdgK,cspA,trmL,waaR,yicC,adeD,rbsD…
	GO Process	GO:0044238	Primary metabolic process	103	1684	0.22	8.45e-08	511145.b0030,511145.b0049,511145.b0051,511145.b0143,511145.b0342,511145.b0344,511145.b0398,511145.b0423,511145.b0611,511145.b0656,511145.b0659,511145.b0676,511145.b0781,511145.b0835,511145.b0884,511145.b0905,511145.b0931,511145.b0948,511145.b0949,511145.b0967,511145.b1002,511145.b1107,511145.b1131,511145.b1135,511145.b1159,511145.b1234,511145.b1238,511145.b1266,511145.b1493,511145.b1521,511145.b1…	rihC,apaH,rsmA,pcnB,lacA,lacZ,sbcD,thiI,rna,b0656,ybeY,nagC,moaA,rimO,infA,ycaO,pncB,rlmL,uup,rlmI,agp,nagZ,purB,rluE,mcrA,rssA,tdk,yciV,gadB,uxaB,uidA,rsmF,cdd,murQ,aegA,rpoE,trmN,pssA,rluD,rnlA,rlmD,truC,sdaB,ygeY,yqeA,speA,hybF,hybE,hybA,metC,parE,nudF,rlmG,uxaA,uxaC,tdcF,tdcE,tdcB,garK,garR,dacB,tldD,prmA,dam,malT,rlmJ,kdgK,cspA,trmL,waaR,yicC,adeD,rbsD,wzzE,rffH,xerC,recQ,pepQ,yihL,yihW,priA…
	GO Process	GO:0008152	Metabolic process	122	2265	0.16	1.70e-07	511145.b0014,511145.b0030,511145.b0049,511145.b0051,511145.b0143,511145.b0306,511145.b0307,511145.b0342,511145.b0344,511145.b0398,511145.b0423,511145.b0578,511145.b0611,511145.b0656,511145.b0659,511145.b0676,511145.b0781,511145.b0835,511145.b0884,511145.b0905,511145.b0931,511145.b0948,511145.b0949,511145.b0967,511145.b1002,511145.b1107,511145.b1131,511145.b1135,511145.b1159,511145.b1226,511145.b1…	dnaK,rihC,apaH,rsmA,pcnB,ykgE,ykgF,lacA,lacZ,sbcD,thiI,nfsB,rna,b0656,ybeY,nagC,moaA,rimO,infA,ycaO,pncB,rlmL,uup,rlmI,agp,nagZ,purB,rluE,mcrA,narJ,rssA,tdk,yciV,ribA,paaY,gadB,uxaB,uidA,ydhF,rsmF,yebK,cdd,murQ,aegA,rpoE,trmN,pssA,yfiH,rluD,rnlA,hycE,rlmD,truC,sdaB,ygeY,yqeA,ygfK,speA,hybF,hybE,hybA,metC,parE,nudF,rlmG,ygjR,uxaA,uxaC,tdcF,tdcE,tdcB,garK,garR,yhbT,dacB,ptsN,tldD,prmA,dam,malT,rlmJ…
	GO Process	GO:0044237	Cellular metabolic process	108	1983	0.17	1.38e-05	511145.b0014,511145.b0030,511145.b0049,511145.b0051,511145.b0143,511145.b0307,511145.b0342,511145.b0344,511145.b0398,511145.b0423,511145.b0578,511145.b0611,511145.b0656,511145.b0659,511145.b0781,511145.b0835,511145.b0884,511145.b0905,511145.b0931,511145.b0948,511145.b0949,511145.b0967,511145.b1002,511145.b1107,511145.b1131,511145.b1135,511145.b1159,511145.b1226,511145.b1234,511145.b1238,511145.b1…	dnaK,rihC,apaH,rsmA,pcnB,ykgF,lacA,lacZ,sbcD,thiI,nfsB,rna,b0656,ybeY,moaA,rimO,infA,ycaO,pncB,rlmL,uup,rlmI,agp,nagZ,purB,rluE,mcrA,narJ,rssA,tdk,yciV,ribA,paaY,gadB,uxaB,uidA,rsmF,cdd,murQ,aegA,rpoE,trmN,pssA,rluD,rnlA,rlmD,truC,sdaB,ygeY,yqeA,speA,hybF,hybA,metC,parE,nudF,rlmG,uxaA,uxaC,tdcF,tdcE,tdcB,garK,garR,yhbT,dacB,ptsN,prmA,dam,rlmJ,kdgK,cspA,trmL,waaR,yicC,adeD,wzzE,rffH,xerC,recQ,pepQ…
	GO Process	GO:0043412	Macromolecule modification	29	253	0.49	5.74e-05	511145.b0051,511145.b0143,511145.b0423,511145.b0835,511145.b0905,511145.b0948,511145.b0967,511145.b1135,511145.b1159,511145.b1835,511145.b2575,511145.b2594,511145.b2785,511145.b2791,511145.b2991,511145.b3084,511145.b3259,511145.b3387,511145.b3499,511145.b3606,511145.b3785,511145.b3965,511145.b3973,511145.b4155,511145.b4346,511145.b4348,511145.b4349,511145.b4350,511145.b4385	rsmA,pcnB,thiI,rimO,ycaO,rlmL,rlmI,rluE,mcrA,rsmF,trmN,rluD,rlmD,truC,hybF,rlmG,prmA,dam,rlmJ,trmL,wzzE,trmA,birA,epmA,mcrB,hsdS,hsdM,hsdR,yjjJ
	GO Process	GO:0044248	Cellular catabolic process	36	377	0.41	8.07e-05	511145.b0030,511145.b0344,511145.b0578,511145.b0611,511145.b1400,511145.b1493,511145.b1521,511145.b1617,511145.b2143,511145.b2428,511145.b2630,511145.b2797,511145.b2874,511145.b2938,511145.b2996,511145.b3008,511145.b3091,511145.b3092,511145.b3113,511145.b3114,511145.b3117,511145.b3124,511145.b3125,511145.b3182,511145.b3526,511145.b3644,511145.b3665,511145.b3847,511145.b4213,511145.b4298,511145.b4…	rihC,lacZ,nfsB,rna,paaY,gadB,uxaB,uidA,cdd,murQ,rnlA,sdaB,yqeA,speA,hybA,metC,uxaA,uxaC,tdcF,tdcE,tdcB,garK,garR,dacB,kdgK,yicC,adeD,pepQ,cpdB,yjhH,uxuA,uxuB,mcrB,deoC,deoD,tdcG
	GO Process	GO:0043414	Macromolecule methylation	13	51	0.84	8.33e-05	511145.b0051,511145.b0948,511145.b0967,511145.b1835,511145.b2575,511145.b2785,511145.b3084,511145.b3259,511145.b3387,511145.b3499,511145.b3606,511145.b3965,511145.b4349	rsmA,rlmL,rlmI,rsmF,trmN,rlmD,rlmG,prmA,dam,rlmJ,trmL,trmA,hsdM
	GO Process	GO:0006807	Nitrogen compound metabolic process	86	1481	0.19	0.00012	511145.b0030,511145.b0049,511145.b0051,511145.b0143,511145.b0398,511145.b0423,511145.b0578,511145.b0611,511145.b0656,511145.b0659,511145.b0781,511145.b0835,511145.b0884,511145.b0905,511145.b0931,511145.b0948,511145.b0949,511145.b0967,511145.b1107,511145.b1131,511145.b1135,511145.b1159,511145.b1226,511145.b1234,511145.b1238,511145.b1266,511145.b1277,511145.b1493,511145.b1835,511145.b2143,511145.b2…	rihC,apaH,rsmA,pcnB,sbcD,thiI,nfsB,rna,b0656,ybeY,moaA,rimO,infA,ycaO,pncB,rlmL,uup,rlmI,nagZ,purB,rluE,mcrA,narJ,rssA,tdk,yciV,ribA,gadB,rsmF,cdd,murQ,aegA,rpoE,trmN,rluD,rnlA,rlmD,truC,sdaB,ygeY,yqeA,speA,hybF,hybE,metC,parE,nudF,rlmG,tdcF,tdcE,tdcB,dacB,tldD,prmA,dam,rlmJ,cspA,trmL,yicC,adeD,wzzE,xerC,recQ,pepQ,yihL,yihW,priA,trmA,murI,murB,birA,pgi,lexA,epmA,cpdB,valS,mcrB,hsdS,hsdM,hsdR,prfC…
magenta	GO Process	GO:0006396	RNA processing	18	115	0.63	0.00019	511145.b0051,511145.b0143,511145.b0423,511145.b0659,511145.b0835,511145.b0948,511145.b0967,511145.b1135,511145.b1835,511145.b2575,511145.b2594,511145.b2785,511145.b2791,511145.b3084,511145.b3499,511145.b3606,511145.b3644,511145.b3965	rsmA,pcnB,thiI,ybeY,rimO,rlmL,rlmI,rluE,rsmF,trmN,rluD,rlmD,truC,rlmG,rlmJ,trmL,yicC,trmA
	GO Process	GO:0009451	RNA modification	16	90	0.68	0.00019	511145.b0051,511145.b0143,511145.b0423,511145.b0835,511145.b0948,511145.b0967,511145.b1135,511145.b1835,511145.b2575,511145.b2594,511145.b2785,511145.b2791,511145.b3084,511145.b3499,511145.b3606,511145.b3965	rsmA,pcnB,thiI,rimO,rlmL,rlmI,rluE,rsmF,trmN,rluD,rlmD,truC,rlmG,rlmJ,trmL,trmA
	GO Process	GO:0006139	Nucleobase-containing compound metabolic process	53	742	0.28	0.00020	511145.b0030,511145.b0049,511145.b0051,511145.b0143,511145.b0398,511145.b0423,511145.b0611,511145.b0656,511145.b0659,511145.b0835,511145.b0931,511145.b0948,511145.b0949,511145.b0967,511145.b1131,511145.b1135,511145.b1159,511145.b1238,511145.b1266,511145.b1835,511145.b2143,511145.b2573,511145.b2575,511145.b2594,511145.b2630,511145.b2785,511145.b2791,511145.b3030,511145.b3034,511145.b3084,511145.b3…	rihC,apaH,rsmA,pcnB,sbcD,thiI,rna,b0656,ybeY,rimO,pncB,rlmL,uup,rlmI,purB,rluE,mcrA,tdk,yciV,rsmF,cdd,rpoE,trmN,rluD,rnlA,rlmD,truC,parE,nudF,rlmG,dam,rlmJ,cspA,trmL,yicC,adeD,xerC,recQ,yihL,yihW,priA,trmA,pgi,lexA,epmA,cpdB,valS,mcrB,hsdS,hsdM,hsdR,deoC,deoD
	GO Process	GO:0090304	Nucleic acid metabolic process	42	516	0.34	0.00020	511145.b0051,511145.b0143,511145.b0398,511145.b0423,511145.b0611,511145.b0656,511145.b0659,511145.b0835,511145.b0948,511145.b0949,511145.b0967,511145.b1135,511145.b1159,511145.b1238,511145.b1266,511145.b1835,511145.b2573,511145.b2575,511145.b2594,511145.b2630,511145.b2785,511145.b2791,511145.b3030,511145.b3084,511145.b3387,511145.b3499,511145.b3556,511145.b3606,511145.b3644,511145.b3811,511145.b3…	rsmA,pcnB,sbcD,thiI,rna,b0656,ybeY,rimO,rlmL,uup,rlmI,rluE,mcrA,tdk,yciV,rsmF,rpoE,trmN,rluD,rnlA,rlmD,truC,parE,rlmG,dam,rlmJ,cspA,trmL,yicC,xerC,recQ,yihL,yihW,priA,trmA,lexA,epmA,valS,mcrB,hsdS,hsdM,hsdR
	GO Process	GO:1901575	Organic substance catabolic process	40	477	0.35	0.00020	511145.b0030,511145.b0344,511145.b0578,511145.b0611,511145.b1002,511145.b1234,511145.b1400,511145.b1493,511145.b1521,511145.b1617,511145.b2143,511145.b2428,511145.b2630,511145.b2797,511145.b2874,511145.b2938,511145.b2996,511145.b3008,511145.b3091,511145.b3092,511145.b3113,511145.b3114,511145.b3117,511145.b3124,511145.b3125,511145.b3182,511145.b3526,511145.b3644,511145.b3665,511145.b3748,511145.b3…	rihC,lacZ,nfsB,rna,agp,rssA,paaY,gadB,uxaB,uidA,cdd,murQ,rnlA,sdaB,yqeA,speA,hybA,metC,uxaA,uxaC,tdcF,tdcE,tdcB,garK,garR,dacB,kdgK,yicC,adeD,rbsD,pepQ,pgi,cpdB,yjhH,uxuA,uxuB,mcrB,deoC,deoD,tdcG
	GO Process	GO:0034470	ncRNA processing	17	107	0.63	0.00022	511145.b0051,511145.b0423,511145.b0659,511145.b0835,511145.b0948,511145.b0967,511145.b1135,511145.b1835,511145.b2575,511145.b2594,511145.b2785,511145.b2791,511145.b3084,511145.b3499,511145.b3606,511145.b3644,511145.b3965	rsmA,thiI,ybeY,rimO,rlmL,rlmI,rluE,rsmF,trmN,rluD,rlmD,truC,rlmG,rlmJ,trmL,yicC,trmA
	GO Process	GO:0034660	ncRNA metabolic process	19	137	0.57	0.00030	511145.b0051,511145.b0423,511145.b0659,511145.b0835,511145.b0948,511145.b0967,511145.b1135,511145.b1835,511145.b2575,511145.b2594,511145.b2785,511145.b2791,511145.b3084,511145.b3499,511145.b3606,511145.b3644,511145.b3965,511145.b4155,511145.b4258	rsmA,thiI,ybeY,rimO,rlmL,rlmI,rluE,rsmF,trmN,rluD,rlmD,truC,rlmG,rlmJ,trmL,yicC,trmA,epmA,valS
	GO Process	GO:0006364	rRNA processing	11	44	0.83	0.00033	511145.b0051,511145.b0659,511145.b0948,511145.b0967,511145.b1135,511145.b1835,511145.b2594,511145.b2785,511145.b3084,511145.b3499,511145.b3644	rsmA,ybeY,rlmL,rlmI,rluE,rsmF,rluD,rlmD,rlmG,rlmJ,yicC
	GO Process	GO:0016070	RNA metabolic process	29	304	0.41	0.00048	511145.b0051,511145.b0143,511145.b0423,511145.b0611,511145.b0659,511145.b0835,511145.b0948,511145.b0967,511145.b1135,511145.b1266,511145.b1835,511145.b2573,511145.b2575,511145.b2594,511145.b2630,511145.b2785,511145.b2791,511145.b3084,511145.b3499,511145.b3556,511145.b3606,511145.b3644,511145.b3872,511145.b3884,511145.b3935,511145.b3965,511145.b4043,511145.b4155,511145.b4258	rsmA,pcnB,thiI,rna,ybeY,rimO,rlmL,rlmI,rluE,yciV,rsmF,rpoE,trmN,rluD,rnlA,rlmD,truC,rlmG,rlmJ,cspA,trmL,yicC,yihL,yihW,priA,trmA,lexA,epmA,valS
	GO Process	GO:0043170	Macromolecule metabolic process	65	1057	0.22	0.00070	511145.b0014,511145.b0051,511145.b0143,511145.b0398,511145.b0423,511145.b0611,511145.b0656,511145.b0659,511145.b0781,511145.b0835,511145.b0884,511145.b0905,511145.b0948,511145.b0949,511145.b0967,511145.b1107,511145.b1135,511145.b1159,511145.b1238,511145.b1266,511145.b1835,511145.b2428,511145.b2573,511145.b2575,511145.b2594,511145.b2630,511145.b2785,511145.b2791,511145.b2872,511145.b2991,511145.b2…	dnaK,rsmA,pcnB,sbcD,thiI,rna,b0656,ybeY,moaA,rimO,infA,ycaO,rlmL,uup,rlmI,nagZ,rluE,mcrA,tdk,yciV,rsmF,murQ,rpoE,trmN,rluD,rnlA,rlmD,truC,ygeY,hybF,hybE,parE,rlmG,dacB,tldD,prmA,dam,rlmJ,cspA,trmL,waaR,yicC,wzzE,rffH,xerC,recQ,pepQ,yihL,yihW,priA,trmA,murI,murB,birA,lexA,epmA,valS,mcrB,hsdS,hsdM,hsdR,opgB,prfC,yjjJ,ettA
	GO Process	GO:0000154	rRNA modification	9	31	0.89	0.00076	511145.b0051,511145.b0948,511145.b0967,511145.b1135,511145.b1835,511145.b2594,511145.b2785,511145.b3084,511145.b3499	rsmA,rlmL,rlmI,rluE,rsmF,rluD,rlmD,rlmG,rlmJ
red	GO Process	GO:0006063	Uronic acid metabolic process	6	9	1.25	0.00076	511145.b1521,511145.b3091,511145.b3092,511145.b3526,511145.b4322,511145.b4323	uxaB,uxaA,uxaC,kdgK,uxuA,uxuB
	GO Process	GO:0046483	Heterocycle metabolic process	56	860	0.24	0.00076	511145.b0030,511145.b0049,511145.b0051,511145.b0143,511145.b0398,511145.b0423,511145.b0611,511145.b0656,511145.b0659,511145.b0781,511145.b0835,511145.b0931,511145.b0948,511145.b0949,511145.b0967,511145.b1131,511145.b1135,511145.b1159,511145.b1238,511145.b1266,511145.b1277,511145.b1835,511145.b2143,511145.b2573,511145.b2575,511145.b2594,511145.b2630,511145.b2785,511145.b2791,511145.b3030,511145.b3…	rihC,apaH,rsmA,pcnB,sbcD,thiI,rna,b0656,ybeY,moaA,rimO,pncB,rlmL,uup,rlmI,purB,rluE,mcrA,tdk,yciV,ribA,rsmF,cdd,rpoE,trmN,rluD,rnlA,rlmD,truC,parE,nudF,rlmG,dam,rlmJ,cspA,trmL,yicC,adeD,xerC,recQ,yihL,yihW,priA,trmA,birA,pgi,lexA,epmA,cpdB,valS,mcrB,hsdS,hsdM,hsdR,deoC,deoD
	GO Process	GO:1901360	Organic cyclic compound metabolic process	58	907	0.24	0.00079	511145.b0030,511145.b0049,511145.b0051,511145.b0143,511145.b0398,511145.b0423,511145.b0578,511145.b0611,511145.b0656,511145.b0659,511145.b0781,511145.b0835,511145.b0931,511145.b0948,511145.b0949,511145.b0967,511145.b1131,511145.b1135,511145.b1159,511145.b1238,511145.b1266,511145.b1277,511145.b1400,511145.b1835,511145.b2143,511145.b2573,511145.b2575,511145.b2594,511145.b2630,511145.b2785,511145.b2…	rihC,apaH,rsmA,pcnB,sbcD,thiI,nfsB,rna,b0656,ybeY,moaA,rimO,pncB,rlmL,uup,rlmI,purB,rluE,mcrA,tdk,yciV,ribA,paaY,rsmF,cdd,rpoE,trmN,rluD,rnlA,rlmD,truC,parE,nudF,rlmG,dam,rlmJ,cspA,trmL,yicC,adeD,xerC,recQ,yihL,yihW,priA,trmA,birA,pgi,lexA,epmA,cpdB,valS,mcrB,hsdS,hsdM,hsdR,deoC,deoD
	GO Process	GO:0046395	Carboxylic acid catabolic process	21	186	0.48	0.00090	511145.b1400,511145.b1493,511145.b1521,511145.b1617,511145.b2428,511145.b2797,511145.b2874,511145.b2938,511145.b3008,511145.b3091,511145.b3092,511145.b3113,511145.b3114,511145.b3117,511145.b3124,511145.b3125,511145.b3526,511145.b4298,511145.b4322,511145.b4323,511145.b4471	paaY,gadB,uxaB,uidA,murQ,sdaB,yqeA,speA,metC,uxaA,uxaC,tdcF,tdcE,tdcB,garK,garR,kdgK,yjhH,uxuA,uxuB,tdcG
	GO Process	GO:0044282	Small molecule catabolic process	27	291	0.4	0.0013	511145.b0030,511145.b1002,511145.b1400,511145.b1493,511145.b1521,511145.b1617,511145.b2143,511145.b2428,511145.b2797,511145.b2874,511145.b2938,511145.b2996,511145.b3008,511145.b3091,511145.b3092,511145.b3113,511145.b3114,511145.b3117,511145.b3124,511145.b3125,511145.b3526,511145.b3748,511145.b4298,511145.b4322,511145.b4323,511145.b4384,511145.b4471	rihC,agp,paaY,gadB,uxaB,uidA,cdd,murQ,sdaB,yqeA,speA,hybA,metC,uxaA,uxaC,tdcF,tdcE,tdcB,garK,garR,kdgK,rbsD,yjhH,uxuA,uxuB,deoD,tdcG
cyan	GO Process	GO:0070475	rRNA base methylation	7	19	1.0	0.0018	511145.b0051,511145.b0948,511145.b0967,511145.b1835,511145.b2785,511145.b3084,511145.b3499	rsmA,rlmL,rlmI,rsmF,rlmD,rlmG,rlmJ
	GO Process	GO:0006725	Cellular aromatic compound metabolic process	55	876	0.23	0.0022	511145.b0030,511145.b0049,511145.b0051,511145.b0143,511145.b0398,511145.b0423,511145.b0578,511145.b0611,511145.b0656,511145.b0659,511145.b0835,511145.b0931,511145.b0948,511145.b0949,511145.b0967,511145.b1131,511145.b1135,511145.b1159,511145.b1238,511145.b1266,511145.b1400,511145.b1835,511145.b2143,511145.b2573,511145.b2575,511145.b2594,511145.b2630,511145.b2785,511145.b2791,511145.b3030,511145.b3…	rihC,apaH,rsmA,pcnB,sbcD,thiI,nfsB,rna,b0656,ybeY,rimO,pncB,rlmL,uup,rlmI,purB,rluE,mcrA,tdk,yciV,paaY,rsmF,cdd,rpoE,trmN,rluD,rnlA,rlmD,truC,parE,nudF,rlmG,dam,rlmJ,cspA,trmL,yicC,adeD,xerC,recQ,yihL,yihW,priA,trmA,pgi,lexA,epmA,cpdB,valS,mcrB,hsdS,hsdM,hsdR,deoC,deoD
	GO Process	GO:0044260	Cellular macromolecule metabolic process	55	882	0.23	0.0026	511145.b0014,511145.b0051,511145.b0398,511145.b0611,511145.b0656,511145.b0659,511145.b0781,511145.b0835,511145.b0884,511145.b0905,511145.b0948,511145.b0949,511145.b0967,511145.b1107,511145.b1159,511145.b1238,511145.b1266,511145.b1835,511145.b2573,511145.b2575,511145.b2630,511145.b2785,511145.b2991,511145.b3030,511145.b3084,511145.b3182,511145.b3259,511145.b3387,511145.b3499,511145.b3556,511145.b3…	dnaK,rsmA,sbcD,rna,b0656,ybeY,moaA,rimO,infA,ycaO,rlmL,uup,rlmI,nagZ,mcrA,tdk,yciV,rsmF,rpoE,trmN,rnlA,rlmD,hybF,parE,rlmG,dacB,prmA,dam,rlmJ,cspA,trmL,waaR,yicC,wzzE,rffH,xerC,recQ,yihL,yihW,priA,trmA,murI,murB,birA,lexA,epmA,valS,mcrB,hsdS,hsdM,hsdR,opgB,prfC,yjjJ,ettA
	GO Process	GO:0034641	Cellular nitrogen compound metabolic process	60	1012	0.2	0.0040	511145.b0030,511145.b0049,511145.b0051,511145.b0143,511145.b0398,511145.b0423,511145.b0611,511145.b0656,511145.b0659,511145.b0835,511145.b0884,511145.b0931,511145.b0948,511145.b0949,511145.b0967,511145.b1131,511145.b1135,511145.b1159,511145.b1238,511145.b1266,511145.b1277,511145.b1835,511145.b2143,511145.b2573,511145.b2575,511145.b2594,511145.b2630,511145.b2785,511145.b2791,511145.b2938,511145.b3…	rihC,apaH,rsmA,pcnB,sbcD,thiI,rna,b0656,ybeY,rimO,infA,pncB,rlmL,uup,rlmI,purB,rluE,mcrA,tdk,yciV,ribA,rsmF,cdd,rpoE,trmN,rluD,rnlA,rlmD,truC,speA,parE,nudF,rlmG,dam,rlmJ,cspA,trmL,yicC,adeD,xerC,recQ,pepQ,yihL,yihW,priA,trmA,birA,pgi,lexA,epmA,cpdB,valS,mcrB,hsdS,hsdM,hsdR,prfC,deoC,deoD,ettA
	GO Process	GO:0016052	Carbohydrate catabolic process	16	134	0.51	0.0046	511145.b0344,511145.b1002,511145.b1521,511145.b1617,511145.b2996,511145.b3091,511145.b3092,511145.b3124,511145.b3125,511145.b3526,511145.b3748,511145.b4025,511145.b4298,511145.b4322,511145.b4323,511145.b4381	lacZ,agp,uxaB,uidA,hybA,uxaA,uxaC,garK,garR,kdgK,rbsD,pgi,yjhH,uxuA,uxuB,deoC
limegreen	GO Process	GO:0009307	DNA restriction-modification system	5	9	1.18	0.0054	511145.b1159,511145.b4346,511145.b4348,511145.b4349,511145.b4350	mcrA,mcrB,hsdS,hsdM,hsdR
	GO Process	GO:0010467	Gene expression	30	384	0.32	0.0065	511145.b0051,511145.b0143,511145.b0423,511145.b0659,511145.b0835,511145.b0884,511145.b0948,511145.b0967,511145.b1135,511145.b1835,511145.b2573,511145.b2575,511145.b2594,511145.b2785,511145.b2791,511145.b2991,511145.b2992,511145.b3084,511145.b3499,511145.b3556,511145.b3606,511145.b3644,511145.b3872,511145.b3884,511145.b3965,511145.b4043,511145.b4155,511145.b4258,511145.b4375,511145.b4391	rsmA,pcnB,thiI,ybeY,rimO,infA,rlmL,rlmI,rluE,rsmF,rpoE,trmN,rluD,rlmD,truC,hybF,hybE,rlmG,rlmJ,cspA,trmL,yicC,yihL,yihW,trmA,lexA,epmA,valS,prfC,ettA
	GO Process	GO:0006304	DNA modification	6	19	0.93	0.0109	511145.b1159,511145.b3387,511145.b4346,511145.b4348,511145.b4349,511145.b4350	mcrA,dam,mcrB,hsdS,hsdM,hsdR
	GO Process	GO:0019698	D-galacturonate catabolic process	4	6	1.25	0.0156	511145.b1521,511145.b3091,511145.b3092,511145.b3526	uxaB,uxaA,uxaC,kdgK
	GO Process	GO:0042840	D-glucuronate catabolic process	4	6	1.25	0.0156	511145.b3092,511145.b3526,511145.b4322,511145.b4323	uxaC,kdgK,uxuA,uxuB
	GO Process	GO:0005975	Carbohydrate metabolic process	29	392	0.3	0.0165	511145.b0342,511145.b0344,511145.b0676,511145.b1002,511145.b1107,511145.b1521,511145.b1617,511145.b2428,511145.b2797,511145.b2996,511145.b3091,511145.b3092,511145.b3114,511145.b3124,511145.b3125,511145.b3418,511145.b3526,511145.b3626,511145.b3748,511145.b3785,511145.b3789,511145.b4018,511145.b4025,511145.b4298,511145.b4322,511145.b4323,511145.b4359,511145.b4381,511145.b4471	lacA,lacZ,nagC,agp,nagZ,uxaB,uidA,murQ,sdaB,hybA,uxaA,uxaC,tdcE,garK,garR,malT,kdgK,waaR,rbsD,wzzE,rffH,iclR,pgi,yjhH,uxuA,uxuB,opgB,deoC,tdcG
	GO Process	GO:0042254	Ribosome biogenesis	12	94	0.54	0.0165	511145.b0051,511145.b0659,511145.b0948,511145.b0967,511145.b1135,511145.b1835,511145.b2594,511145.b2785,511145.b3084,511145.b3499,511145.b3644,511145.b3866	rsmA,ybeY,rlmL,rlmI,rluE,rsmF,rluD,rlmD,rlmG,rlmJ,yicC,yihI
blue	GO Process	GO:0070689	L-threonine catabolic process to propionate	4	7	1.19	0.0196	511145.b3113,511145.b3114,511145.b3117,511145.b4471	tdcF,tdcE,tdcB,tdcG
	GO Process	GO:0044085	Cellular component biogenesis	26	341	0.31	0.0202	511145.b0014,511145.b0051,511145.b0459,511145.b0659,511145.b0853,511145.b0948,511145.b0967,511145.b1107,511145.b1135,511145.b1226,511145.b1617,511145.b1835,511145.b2594,511145.b2785,511145.b3008,511145.b3084,511145.b3117,511145.b3182,511145.b3200,511145.b3499,511145.b3609,511145.b3644,511145.b3865,511145.b3866,511145.b3967,511145.b3972	dnaK,rsmA,maa,ybeY,ybjN,rlmL,rlmI,nagZ,rluE,narJ,uidA,rsmF,rluD,rlmD,metC,rlmG,tdcB,dacB,lptA,rlmJ,secB,yicC,yihA,yihI,murI,murB
yellow	GO Process	GO:0006276	Plasmid maintenance	4	8	1.13	0.0259	511145.b0143,511145.b3030,511145.b3811,511145.b3935	pcnB,parE,xerC,priA
darkgreen	GO Process	GO:0034655	Nucleobase-containing compound catabolic process	9	59	0.61	0.0259	511145.b0030,511145.b0611,511145.b2143,511145.b2630,511145.b3644,511145.b4213,511145.b4346,511145.b4381,511145.b4384	rihC,rna,cdd,rnlA,yicC,cpdB,mcrB,deoC,deoD
	GO Process	GO:0032787	Monocarboxylic acid metabolic process	19	220	0.37	0.0304	511145.b0307,511145.b1400,511145.b1521,511145.b2428,511145.b3008,511145.b3091,511145.b3092,511145.b3113,511145.b3114,511145.b3117,511145.b3125,511145.b3526,511145.b3973,511145.b4018,511145.b4025,511145.b4298,511145.b4322,511145.b4323,511145.b4471	ykgF,paaY,uxaB,murQ,metC,uxaA,uxaC,tdcF,tdcE,tdcB,garR,kdgK,birA,iclR,pgi,yjhH,uxuA,uxuB,tdcG
	GO Process	GO:1901606	Alpha-amino acid catabolic process	9	62	0.59	0.0339	511145.b1493,511145.b2797,511145.b2874,511145.b2938,511145.b3008,511145.b3113,511145.b3114,511145.b3117,511145.b4471	gadB,sdaB,yqeA,speA,metC,tdcF,tdcE,tdcB,tdcG
	GO Process	GO:0019439	Aromatic compound catabolic process	12	107	0.48	0.0389	511145.b0030,511145.b0578,511145.b0611,511145.b1400,511145.b2143,511145.b2630,511145.b3644,511145.b3665,511145.b4213,511145.b4346,511145.b4381,511145.b4384	rihC,nfsB,rna,paaY,cdd,rnlA,yicC,adeD,cpdB,mcrB,deoC,deoD
	GO Process	GO:0098542	Defense response to other organism	6	28	0.76	0.0432	511145.b1159,511145.b2630,511145.b4346,511145.b4348,511145.b4349,511145.b4350	mcrA,rnlA,mcrB,hsdS,hsdM,hsdR
	GO Process	GO:0046365	Monosaccharide catabolic process	8	53	0.61	0.0492	511145.b1002,511145.b1521,511145.b3091,511145.b3092,511145.b3526,511145.b3748,511145.b4322,511145.b4323	agp,uxaB,uxaA,uxaC,kdgK,rbsD,uxuA,uxuB
	GO Function	GO:0003824	Catalytic activity	114	2032	0.18	4.08e-07	511145.b0014,511145.b0030,511145.b0049,511145.b0051,511145.b0143,511145.b0306,511145.b0342,511145.b0344,511145.b0398,511145.b0423,511145.b0459,511145.b0578,511145.b0611,511145.b0656,511145.b0659,511145.b0781,511145.b0835,511145.b0905,511145.b0931,511145.b0948,511145.b0949,511145.b0967,511145.b1002,511145.b1107,511145.b1131,511145.b1135,511145.b1159,511145.b1203,511145.b1234,511145.b1238,511145.b1…	dnaK,rihC,apaH,rsmA,pcnB,ykgE,lacA,lacZ,sbcD,thiI,maa,nfsB,rna,b0656,ybeY,moaA,rimO,ycaO,pncB,rlmL,uup,rlmI,agp,nagZ,purB,rluE,mcrA,ychF,rssA,tdk,yciV,ribA,paaY,gadB,uxaB,uidA,ydhF,rsmF,cdd,murQ,aegA,trmN,pssA,yfiH,rluD,ffh,rnlA,hycE,rlmD,truC,sdaB,ygeY,yqeA,ygfK,speA,hybA,metC,parE,nudF,rlmG,ygjR,uxaA,uxaC,tdcF,tdcE,tdcB,garK,garR,dacB,ptsN,tldD,prmA,dam,rlmJ,kdgK,trmL,waaR,yicC,adeD,rbsD,wzzE,r…
	GO Function	GO:0005488	Binding	112	2156	0.15	9.44e-05	511145.b0014,511145.b0051,511145.b0143,511145.b0145,511145.b0158,511145.b0307,511145.b0342,511145.b0344,511145.b0398,511145.b0423,511145.b0459,511145.b0578,511145.b0611,511145.b0656,511145.b0659,511145.b0676,511145.b0781,511145.b0835,511145.b0880,511145.b0884,511145.b0905,511145.b0948,511145.b0949,511145.b0967,511145.b1123,511145.b1135,511145.b1159,511145.b1203,511145.b1226,511145.b1238,511145.b1…	dnaK,rsmA,pcnB,dksA,btuF,ykgF,lacA,lacZ,sbcD,thiI,maa,nfsB,rna,b0656,ybeY,nagC,moaA,rimO,cspD,infA,ycaO,rlmL,uup,rlmI,potD,rluE,mcrA,ychF,narJ,tdk,yciV,ribA,gadB,uidA,rsmF,yebK,cdd,murQ,aegA,rseB,rpoE,trmN,pssA,yfiH,rluD,ffh,hycE,rlmD,truC,sdaB,ygeY,ygfK,speA,yggS,hybF,hybE,hybA,metC,parE,nudF,rlmG,uxaA,tdcF,tdcB,garK,garR,dacB,lptA,dam,malT,nikA,rlmJ,kdgK,cspA,trmL,secB,waaR,yicC,adeD,rbsD,rffH,…
	GO Function	GO:0008757	S-adenosylmethionine-dependent methyltransferase activity	13	50	0.85	9.44e-05	511145.b0051,511145.b0948,511145.b0967,511145.b1835,511145.b2575,511145.b2785,511145.b3084,511145.b3259,511145.b3387,511145.b3499,511145.b3606,511145.b3965,511145.b4349	rsmA,rlmL,rlmI,rsmF,trmN,rlmD,rlmG,prmA,dam,rlmJ,trmL,trmA,hsdM
	GO Function	GO:0140098	Catalytic activity, acting on RNA	20	150	0.56	0.00055	511145.b0051,511145.b0611,511145.b0659,511145.b0948,511145.b0967,511145.b1135,511145.b1266,511145.b1835,511145.b2575,511145.b2594,511145.b2630,511145.b2785,511145.b2791,511145.b3084,511145.b3499,511145.b3606,511145.b3644,511145.b3965,511145.b4155,511145.b4258	rsmA,rna,ybeY,rlmL,rlmI,rluE,yciV,rsmF,trmN,rluD,rnlA,rlmD,truC,rlmG,rlmJ,trmL,yicC,trmA,epmA,valS
	GO Function	GO:0008173	RNA methyltransferase activity	10	35	0.89	0.00059	511145.b0051,511145.b0948,511145.b0967,511145.b1835,511145.b2575,511145.b2785,511145.b3084,511145.b3499,511145.b3606,511145.b3965	rsmA,rlmL,rlmI,rsmF,trmN,rlmD,rlmG,rlmJ,trmL,trmA
	GO Function	GO:0003676	Nucleic acid binding	49	695	0.28	0.00086	511145.b0051,511145.b0143,511145.b0398,511145.b0423,511145.b0611,511145.b0656,511145.b0676,511145.b0880,511145.b0884,511145.b0948,511145.b0949,511145.b0967,511145.b1135,511145.b1159,511145.b1835,511145.b1853,511145.b2573,511145.b2575,511145.b2594,511145.b2610,511145.b2785,511145.b2791,511145.b3030,511145.b3084,511145.b3387,511145.b3418,511145.b3499,511145.b3556,511145.b3606,511145.b3644,511145.b3…	rsmA,pcnB,sbcD,thiI,rna,b0656,nagC,cspD,infA,rlmL,uup,rlmI,rluE,mcrA,rsmF,yebK,rpoE,trmN,rluD,ffh,rlmD,truC,parE,rlmG,dam,malT,rlmJ,cspA,trmL,yicC,xerC,recQ,yihL,yihW,cytR,priA,trmA,birA,iclR,lexA,epmA,mcrB,hsdS,hsdM,hsdR,prfC,yjjJ,ettA,dgoR
	GO Function	GO:0003723	RNA binding	22	191	0.49	0.00086	511145.b0051,511145.b0143,511145.b0423,511145.b0611,511145.b0880,511145.b0884,511145.b0948,511145.b0967,511145.b1135,511145.b1835,511145.b2594,511145.b2610,511145.b2785,511145.b2791,511145.b3499,511145.b3556,511145.b3606,511145.b3644,511145.b3965,511145.b4155,511145.b4375,511145.b4391	rsmA,pcnB,thiI,rna,cspD,infA,rlmL,rlmI,rluE,rsmF,rluD,ffh,rlmD,truC,rlmJ,cspA,trmL,yicC,trmA,epmA,prfC,ettA
	GO Function	GO:0008170	N-methyltransferase activity	7	18	1.02	0.0026	511145.b0051,511145.b0948,511145.b2575,511145.b3084,511145.b3259,511145.b3499,511145.b4349	rsmA,rlmL,trmN,rlmG,prmA,rlmJ,hsdM
	GO Function	GO:0008649	rRNA methyltransferase activity	7	23	0.91	0.0077	511145.b0051,511145.b0948,511145.b0967,511145.b1835,511145.b2785,511145.b3084,511145.b3499	rsmA,rlmL,rlmI,rsmF,rlmD,rlmG,rlmJ
maroon	GO Function	GO:0016787	Hydrolase activity	43	687	0.23	0.0348	511145.b0014,511145.b0030,511145.b0049,511145.b0344,511145.b0398,511145.b0611,511145.b0659,511145.b0905,511145.b0949,511145.b1002,511145.b1107,511145.b1159,511145.b1203,511145.b1234,511145.b1266,511145.b1277,511145.b1400,511145.b1617,511145.b2143,511145.b2428,511145.b2593,511145.b2610,511145.b2630,511145.b2872,511145.b3030,511145.b3034,511145.b3113,511145.b3182,511145.b3244,511145.b3644,511145.b3…	dnaK,rihC,apaH,lacZ,sbcD,rna,ybeY,ycaO,uup,agp,nagZ,mcrA,ychF,rssA,yciV,ribA,paaY,uidA,cdd,murQ,yfiH,ffh,rnlA,ygeY,parE,nudF,tdcF,dacB,tldD,yicC,adeD,recQ,pepQ,priA,lexA,cpdB,valS,fecE,mcrB,hsdR,opgB,prfC,ettA
	GO Function	GO:0097159	Organic cyclic compound binding	73	1414	0.14	0.0468	511145.b0014,511145.b0051,511145.b0143,511145.b0158,511145.b0398,511145.b0423,511145.b0578,511145.b0611,511145.b0656,511145.b0676,511145.b0781,511145.b0880,511145.b0884,511145.b0948,511145.b0949,511145.b0967,511145.b1135,511145.b1159,511145.b1203,511145.b1238,511145.b1266,511145.b1277,511145.b1493,511145.b1835,511145.b1853,511145.b2143,511145.b2573,511145.b2575,511145.b2594,511145.b2610,511145.b2…	dnaK,rsmA,pcnB,btuF,sbcD,thiI,nfsB,rna,b0656,nagC,moaA,cspD,infA,rlmL,uup,rlmI,rluE,mcrA,ychF,tdk,yciV,ribA,gadB,rsmF,yebK,cdd,rpoE,trmN,rluD,ffh,hycE,rlmD,truC,yggS,metC,parE,rlmG,tdcB,garK,garR,dacB,dam,malT,nikA,rlmJ,kdgK,cspA,trmL,yicC,xerC,recQ,yihA,yihL,yihW,cytR,priA,trmA,murB,birA,iclR,lexA,epmA,cpdB,valS,fecE,mcrB,hsdS,hsdM,hsdR,prfC,yjjJ,ettA,dgoR
	GO Function	GO:1901363	Heterocyclic compound binding	73	1414	0.14	0.0468	511145.b0014,511145.b0051,511145.b0143,511145.b0158,511145.b0398,511145.b0423,511145.b0578,511145.b0611,511145.b0656,511145.b0676,511145.b0781,511145.b0880,511145.b0884,511145.b0948,511145.b0949,511145.b0967,511145.b1135,511145.b1159,511145.b1203,511145.b1238,511145.b1266,511145.b1277,511145.b1493,511145.b1835,511145.b1853,511145.b2143,511145.b2573,511145.b2575,511145.b2594,511145.b2610,511145.b2…	dnaK,rsmA,pcnB,btuF,sbcD,thiI,nfsB,rna,b0656,nagC,moaA,cspD,infA,rlmL,uup,rlmI,rluE,mcrA,ychF,tdk,yciV,ribA,gadB,rsmF,yebK,cdd,rpoE,trmN,rluD,ffh,hycE,rlmD,truC,yggS,metC,parE,rlmG,tdcB,garK,garR,dacB,dam,malT,nikA,rlmJ,kdgK,cspA,trmL,yicC,xerC,recQ,yihA,yihL,yihW,cytR,priA,trmA,murB,birA,iclR,lexA,epmA,cpdB,valS,fecE,mcrB,hsdS,hsdM,hsdR,prfC,yjjJ,ettA,dgoR
[truncated: 24 more rows]
